# Supplementary material for: Urinary Exosomal MiRNA-4534 as a Novel Diagnostic Biomarker for Diabetic Kidney Disease
Source: Front Endocrinol (Lausanne). 2020 Aug 28;11:590. doi: 10.3389/fendo.2020.00590 (PMC7484971; doi:10.3389/fendo.2020.00590)
Supplement: Supplementary file 1 [file Data_Sheet_1.xlsx]

## Sheet: DN vs NG
# Condition pairs: DN vs NG # Fold Change cut-off: 1.5 # P-value cut-off: 0.05 # Column "ID": array ID of the probes, each miRNA always has its unique probe, but some miRNAs may have two different probes. # Column "Name": the name of each miRNA. # Column "Fold change": the ratio of normalized intensities between two conditions (use normalized data, ratio scale). # Column "P-value": T-test result …
DN vs NG 1.5 fold up regulated miRNAs
		Fold change	P-value	FDR	ForeGround						ForeGround-BackGround								Normalized								CV-value
ID	Name	DN vs NG	DN vs NG	DN vs NG	NG-1-FSQ	NG-2-YSG	NG-3-ZJW	DN-1-WJC	DN-3-ZYC	DN-4-WXX	NG-1-FSQ	NG-2-YSG	NG-3-ZJW	DN-1-WJC	DN-3-ZYC	DN-4-WXX	Mean of NG group	Mean of DN group	NG-1-FSQ	NG-2-YSG	NG-3-ZJW	DN-1-WJC	DN-3-ZYC	DN-4-WXX	Mean of NG group	Mean of DN group	NG group	DN group
42638	hsa-miR-23a-5p	4.70534	0.00656367	0.122712	748.5	109.5	185.5	1217	1448.5	1344	682.5	54.5	136	1165.5	1394	1272.5	291	1277.33	2.10486	0.171115	0.438356	3.87854	4.66221	4.23109	0.904776	4.25728	1.15814	0.0921931
42591	hsa-miR-634	5.369	0.0233587	0.179362	411.5	116.5	68	504.5	895	924	344	61.5	21.5	447	837	847.5	142.333	710.5	1.06091	0.193093	0.069299	1.48752	2.79933	2.81796	0.4411	2.36827	1.22495	0.322095
147186	hsa-miR-200b-3p	3.43084	0.0214846	0.174842	171.5	55.5	194	270	389.5	344	104	4	145	217	335.5	271.5	84.3333	274.667	0.32074	0.0125589	0.467365	0.72213	1.12207	0.902743	0.266888	0.915649	0.869789	0.218735
148251	hsa-miR-3689a-5p/hsa-miR-3689b-5p/hsa-miR-3689e	5.57545	0.0146974	0.155501	134	56	38	236	255.5	228	68	1.5	-9.5	183	200.5	154.5	20	179.333	0.209715	0.00470958	N/A	0.608985	0.670569	0.513716	0.107212	0.597756	1.35209	0.132206
148363	hsa-miR-3652	5.90533	0.00414445	0.114404	255	126	55.5	496	643	518.5	188	72.5	8	440	589	447	89.5	492	0.5798	0.22763	0.0257857	1.46423	1.9699	1.48628	0.277738	1.64014	1.00953	0.174251
148206	hsa-miR-3664-5p	4.42919	0.0141562	0.152944	104.5	119	48.5	178	238.5	197.5	39.5	64.5	0.5	123	184.5	125.5	34.8333	144.333	0.12182	0.202512	0.0016116	0.409318	0.617057	0.41729	0.108648	0.481222	0.930492	0.244595
146024	hsa-miR-383-5p	6.4934	0.032888	0.194118	110	80.5	49	227	341.5	255.5	44	27	0	174.5	288	181.5	23.6667	214.667	0.135698	0.0847724	N/A	0.580699	0.963211	0.603491	0.110235	0.7158	0.326663	0.299758
168861	hsa-miR-4754	6.9896	0.0304727	0.190976	87.5	56	53.5	112	156	116	22	2	7.5	59.5	101.5	45	10.5	68.6667	0.0678489	0.00627943	0.0241741	0.198003	0.339465	0.149626	0.0327675	0.229031	0.966554	0.430726
168569	hsa-miR-5088-5p	5.41232	0.00600062	0.122378	544	94.5	78	955	1033	941.5	476.5	38.5	31	901	977	867	182	915	1.46955	0.120879	0.0999194	2.99834	3.26756	2.88279	0.563448	3.04956	1.39281	0.064741
169170	hsa-miR-4472	11.0489	0.0309866	0.190976	449	72	148	874.5	2008.5	2471.5	383	19	99	820	1952.5	2399	167	1723.83	1.18119	0.0596546	0.319098	2.72879	6.5301	7.97672	0.51998	5.7452	1.12914	0.471799
169043	hsa-miR-4462	3.90799	0.0479359	0.233701	330	70	81.5	356.5	571.5	398	264	15	35.5	302.5	516.5	324.5	104.833	381.167	0.814187	0.0470958	0.114424	1.00666	1.72742	1.07897	0.325235	1.27102	1.30607	0.312279
169243	hsa-miR-3682-5p	3.67453	0.0109497	0.14199	110.5	61	83	149.5	175.5	154	44.5	7	33.5	95.5	120	79	28.3333	98.1667	0.13724	0.021978	0.107977	0.317804	0.401338	0.262677	0.0890651	0.327273	0.672689	0.21332
169167	hsa-miR-4451	1.92764	0.0295244	0.190976	116.5	139	89.5	155.5	179.5	167	51.5	85.5	41	103.5	125.5	94.5	59.3333	107.833	0.158828	0.268446	0.132151	0.344426	0.419732	0.314214	0.186475	0.359458	0.387349	0.151176
147203	hsa-miR-302a-3p	6.34885	0.027241	0.186527	246.5	197.5	82	410.5	916	914	174	139.5	31.5	355	856.5	838	115	683.167	0.536623	0.437991	0.101531	1.18136	2.86455	2.78637	0.358715	2.27743	0.635943	0.417147
147919	kshv-miR-K12-12-3p	3.07358	0.0215009	0.174842	521.5	82.5	385	737	999	804.5	450.5	24	335.5	680	939.5	728	270	782.5	1.38936	0.0753532	1.08139	2.2629	3.14214	2.42062	0.8487	2.60855	0.809724	0.17971
147846	hsa-miR-4313	3.31907	0.0275372	0.186766	101	63.5	54	101.5	101.5	114	33	5.5	4.5	49	45.5	38.5	14.3333	44.3333	0.101773	0.0172684	0.0145044	0.163062	0.152174	0.128013	0.0445154	0.14775	1.11436	0.121409
147712	hsv1-miR-H1-5p	4.61373	0.0153716	0.156008	963.5	123.5	126.5	1527.5	1755	1334.5	893	64.5	74.5	1470.5	1697.5	1256.5	344	1474.83	2.75405	0.202512	0.240129	4.89351	5.67726	4.17789	1.06556	4.91622	1.37241	0.152545
168648	hsa-miR-4687-5p	2.61325	0.0109169	0.14199	85.5	75	64	98	94.5	103	15.5	15	12.5	43	36.5	26.5	14.3333	35.3333	0.0478026	0.0470958	0.0402901	0.143095	0.122074	0.0881131	0.0450628	0.11776	0.092058	0.235593
46474	hsa-miR-766-5p	8.71344	0.0168877	0.160658	168	71	61	272	509	385	97	12	11.5	218	450.5	308.5	40.1667	325.667	0.299152	0.0376766	0.0370669	0.725458	1.50669	1.02577	0.124632	1.08597	1.21269	0.362882
168954	hsa-miR-5580-5p	6.17305	0.0474529	0.232931	207	61	42	370.5	605.5	428	138.5	4	-7	316.5	549.5	355	45.1667	407	0.42714	0.0125589	N/A	1.05324	1.83779	1.18038	0.219849	1.35714	1.33343	0.310273
169188	hsa-miR-4443	2.66751	0.0132109	0.149492	151	101	105.5	170	211	263.5	81.5	44	55.5	116.5	152.5	186	60.3333	151.667	0.251349	0.138148	0.178888	0.387687	0.510033	0.618454	0.189462	0.505391	0.30263	0.228443
169353	hsa-miR-5582-3p	3.38569	0.0018714	0.113194	92.5	71.5	46	114	121	132.5	22.5	15	-4.5	59.5	63	55	11	59.1667	0.0693909	0.0470958	N/A	0.198003	0.210702	0.182876	0.0582433	0.197194	0.270676	0.0706449
42613	ebv-miR-BART19-5p	2.73395	0.0201898	0.172747	89	66	49.5	85.5	82	109	21	12	3	32	26.5	33.5	12	30.6667	0.0647648	0.0376766	0.00966962	0.106489	0.0886288	0.111388	0.0373704	0.102169	0.737186	0.117248
147840	hsv2-miR-H9-3p	2.22184	0.0231202	0.178808	104.5	85	85	108.5	125	167.5	36.5	29.5	38	55.5	70	93	34.6667	72.8333	0.112567	0.0926217	0.122482	0.184692	0.234114	0.309227	0.109224	0.242678	0.13924	0.258398
147832	hsa-miR-4326	6.44007	0.019735	0.171752	71	67.5	51.5	103	79.5	115	0.5	13.5	4.5	49	23	41	6.16667	37.6667	0.00154202	0.0423862	0.0145044	0.163062	0.0769231	0.136326	0.0194775	0.125437	1.07156	0.351488
168878	hsa-miR-5100	5.09242	0.0290819	0.190976	448	176	438.5	1264	2132.5	1065.5	379	122	388	1210.5	2076.5	992	296.333	1426.33	1.16885	0.383046	1.2506	4.02829	6.94482	3.29842	0.934167	4.75717	0.512791	0.405573
168605	hsa-miR-4653-3p	5.09892	0.0038193	0.113194	398	82	302.5	888	1225.5	1022	329	28.5	256	834	1169.5	947.5	204.5	983.667	1.01465	0.0894819	0.825141	2.77537	3.91137	3.15046	0.643091	3.27907	0.759944	0.176518
168918	hsa-miR-4491	28.6025	0.00252721	0.113194	366.5	64	52	2107.5	3415.5	2887.5	296.5	9.5	4.5	2053.5	3359	2813.5	103.5	2742	0.914418	0.0298273	0.0145044	6.83361	11.2341	9.35495	0.319583	9.14089	1.6121	0.241557
168594	hsa-miR-3150b-5p	2.8714	0.0359542	0.199231	107.5	61.5	60.5	99.5	98	137	37	5	13	46	42	60	18.3333	49.3333	0.114109	0.0156986	0.0419017	0.153078	0.140468	0.199501	0.0572366	0.164349	0.890447	0.189162
168570	hsa-miR-2682-3p	10.0317	0.00436468	0.114404	85.5	57	63	156.5	186.5	154	16.5	2.5	14	104	131	77.5	11	104.167	0.0508867	0.00784929	0.0451249	0.34609	0.438127	0.257689	0.0346203	0.347302	0.674826	0.259789
169132	hsa-miR-382-3p	6.94557	0.0324592	0.193854	320	67	53.5	455	896.5	566.5	251.5	11.5	7	403.5	842	492	90	579.167	0.775636	0.0361068	0.0225624	1.34276	2.81605	1.63591	0.278102	1.93158	1.54954	0.403753
169227	hsa-miR-3064-5p	19.0254	0.00126124	0.113194	88	59	48	150	186	216	18.5	1.5	1	97.5	131.5	142	7	123.667	0.0570547	0.00470958	0.00322321	0.324459	0.439799	0.472153	0.0216625	0.412137	1.41533	0.188373
169199	hsa-miR-4518	5.18516	0.0146968	0.155501	184.5	59.5	44.5	304.5	372.5	366	114.5	4.5	-2	251	316	290	39	285.667	0.353123	0.0141287	N/A	0.835275	1.05686	0.964256	0.183626	0.952129	1.3054	0.116883
42703	hsa-miR-490-3p	5.18881	0.00849068	0.137255	121	71.5	157.5	360.5	412	291	55.5	15	108.5	309.5	357.5	217	59.6667	294.667	0.171164	0.0470958	0.349718	1.02995	1.19565	0.72153	0.189326	0.982377	0.803516	0.244931
42832	hsa-miR-638	4.81616	0.0118784	0.145767	513.5	130	78	709	994.5	946	447	75.5	29	658.5	939	872	183.833	823.167	1.37857	0.237049	0.093473	2.19135	3.14047	2.89942	0.569696	2.74374	1.23605	0.179805
17882	hsa-miR-20b-3p	5.08071	0.0314933	0.190976	118.5	78.5	48	182.5	216	144	52	24.5	0.5	132	161	71	25.6667	121.333	0.16037	0.0769231	0.0016116	0.439268	0.538462	0.236076	0.0796349	0.404602	0.997226	0.380978
42504	hsa-miR-593-3p	4.22193	0.0346618	0.19646	159	56	88.5	162	284	266	93	0.5	40.5	110.5	228.5	191.5	44.6667	176.833	0.286816	0.00156986	0.13054	0.36772	0.764214	0.636741	0.139642	0.589559	1.02291	0.343332
42874	hsa-miR-16-2-3p	4.2455	0.0264444	0.186411	93	61.5	42.5	104.5	137	141	27.5	7	-5.5	54.5	82.5	67	9.66667	68	0.0848111	0.021978	N/A	0.181364	0.27592	0.222776	0.0533946	0.226687	0.832102	0.209094
10943	hsa-miR-136-5p	5.81038	0.00570569	0.122378	100.5	77	51	147	186.5	162.5	35.5	22	0.5	95	130	89	19.3333	104.667	0.109483	0.0690738	0.0016116	0.31614	0.434783	0.295927	0.0600563	0.34895	0.907455	0.21498
146161	hsa-miR-2115-3p	7.04495	0.0120447	0.146305	177.5	88.5	55.5	289.5	494.5	399	112.5	33.5	7	238.5	440	324.5	51	334.333	0.346955	0.105181	0.0225624	0.793677	1.47157	1.07897	0.158232	1.11474	1.06538	0.305327
146090	hsv1-miR-H7-3p	1.99861	0.0357275	0.199231	126.5	90.5	72.5	123	119.5	165.5	60.5	36.5	25.5	72.5	65	92.5	40.8333	76.6667	0.186584	0.1146	0.0821918	0.241265	0.217391	0.307564	0.127792	0.255407	0.418117	0.182926
145637	hsa-miR-187-3p	7.27118	0.0124713	0.149492	100	81.5	54.5	185	255.5	185.5	34	27.5	3.5	132.5	201	108	21.6667	147.167	0.104857	0.0863422	0.0112812	0.440932	0.672241	0.359102	0.0674936	0.490758	0.7342	0.33093
147544	hsa-miR-4314	3.63782	0.0402378	0.210489	83	103	63.5	137	185.5	135.5	19	48.5	14.5	85.5	132	63.5	27.3333	93.6667	0.0585968	0.152276	0.0467365	0.284526	0.441472	0.211139	0.0858699	0.312379	0.673282	0.376675
147830	hsv1-miR-H18	7.4153	0.00350836	0.113194	76.5	62	40.5	105.5	117.5	147	11.5	6.5	-7.5	53.5	63	70	3.5	62.1667	0.0354665	0.0204082	N/A	0.178037	0.210702	0.232751	0.0279373	0.207163	0.381133	0.132883
168934	hsa-miR-4999-5p	4.71907	0.0276976	0.187056	110	169	70	216.5	414.5	358.5	44	117.5	21	166.5	360	283.5	60.8333	270	0.135698	0.368917	0.0676873	0.554077	1.20401	0.942643	0.190767	0.900244	0.828156	0.363275
168611	hsa-miR-4753-3p	4.5404	0.0340186	0.196105	71.5	74.5	57.5	88	125.5	113.5	7.5	20	6.5	34.5	70.5	40.5	11.3333	48.5	0.0231303	0.0627943	0.0209508	0.114809	0.235786	0.134663	0.0356252	0.161753	0.661174	0.401098
168572	hsa-miR-4507	13.0195	0.0257315	0.185576	440.5	67.5	50.5	1610.5	2851	2713	374.5	12.5	0	1557	2796.5	2643	129	2332.17	1.15497	0.0392465	N/A	5.18136	9.35284	8.78803	0.59711	7.77408	1.32126	0.291102
169182	hsa-miR-4728-3p	4.41435	0.00825275	0.135967	70	69.5	47.5	81	84	106.5	3.5	17.5	1.5	30.5	29	34	7.5	31.1667	0.0107941	0.0549451	0.00483481	0.101498	0.09699	0.113051	0.0235247	0.103846	1.16361	0.0797713
17359	ebv-miR-BART4-5p	8.06675	0.0102377	0.14199	171	64	47	387	522.5	482.5	102.5	5	-5.5	332.5	466	406	34	401.5	0.316114	0.0156986	N/A	1.10649	1.55853	1.34996	0.165906	1.33833	1.2804	0.16905
29872	hsa-miR-340-5p	8.2398	0.000465388	0.113194	454	131	118.5	1377.5	1493.5	1329	385	71	66	1324.5	1436	1252	174	1337.5	1.18736	0.22292	0.212732	4.40765	4.80268	4.16293	0.541002	4.45775	1.03471	0.072414
147799	hsa-miR-3156-5p	3.84167	0.0347125	0.19646	88	159.5	52.5	185	229	193	17	98.5	1	131	172	117.5	38.8333	140.167	0.0524287	0.309262	0.00322321	0.43594	0.575251	0.39069	0.121638	0.467294	1.35105	0.20585
147921	hsa-miR-3131	31.1699	0.0116489	0.14477	242	59.5	42	2053.5	3215	2528	174.5	1.5	-8	2001	3158	2454.5	56	2537.83	0.538165	0.00470958	N/A	6.6589	10.5619	8.16126	0.271437	8.46068	1.38968	0.232681
168745	hsa-miR-4667-3p	2.72788	0.0128743	0.149492	156	90	89.5	177.5	177.5	236	85	31.5	40.5	122.5	119.5	160.5	52.3333	134.167	0.262143	0.0989011	0.13054	0.407654	0.399666	0.533666	0.163861	0.446995	0.528326	0.168157
168668	hsa-miR-4732-3p	1.66594	0.0218884	0.174842	180	168	110.5	199.5	211	212.5	109.5	110	59	146	153.5	137	92.8333	145.5	0.337702	0.345369	0.190169	0.485857	0.513378	0.455528	0.29108	0.484921	0.30052	0.0596724
169272	hsa-miR-4419b	8.0617	0.0176684	0.162387	434.5	99	59.5	677	1219	1363.5	366	37.5	7.5	622	1161.5	1290	137	1024.5	1.12876	0.117739	0.0241741	2.06988	3.88462	4.28928	0.423557	3.41459	1.44611	0.346161
169126	hsa-miR-4486	4.79275	0.0485846	0.235794	209	61.5	49	282.5	375.5	467	139	1.5	-3	228	317.5	389.5	45.8333	311.667	0.428682	0.00470958	N/A	0.758735	1.06187	1.2951	0.216696	1.03857	1.38348	0.258951
169247	hsa-miR-4477a	4.97062	0.0209581	0.173782	161	72	58	183.5	273	233.5	91	12	5.5	129.5	215.5	156	36.1667	167	0.280648	0.0376766	0.0177276	0.430948	0.720736	0.518703	0.112017	0.556796	1.30675	0.266887
168989	hsa-miR-4447	14.1783	0.00443309	0.114404	403	79.5	89	1264	2109.5	1970	334.5	19.5	37	1211	2051.5	1893	130.333	1718.5	1.03161	0.0612245	0.119259	4.02995	6.8612	6.29426	0.404032	5.72847	1.34711	0.261506
169120	hsa-miR-4787-3p	2.93313	0.0472519	0.232475	123	66.5	58.5	114.5	114.5	150.5	54	7	9	61	57.5	73	23.3333	63.8333	0.166538	0.021978	0.0290089	0.202995	0.192308	0.242727	0.0725084	0.212676	1.12412	0.124918
42782	hcmv-miR-UL148D	2.70169	0.0105007	0.14199	84	62.5	53.5	80.5	75	104.5	14.5	10.5	6.5	30.5	20.5	29	10.5	26.6667	0.0447186	0.032967	0.0209508	0.101498	0.0685619	0.0964256	0.0328788	0.0888283	0.361452	0.199638
42791	hsa-miR-548b-5p	4.26983	0.0285161	0.190345	196	57	319	513.5	786.5	500	126	1	270.5	461.5	731	425.5	132.5	539.333	0.388589	0.00313972	0.871878	1.53577	2.44482	1.4148	0.421202	1.79846	1.03344	0.313055
17445	hsa-miR-610	9.88182	0.0155163	0.156008	77.5	60.5	43	97.5	130	134.5	8	5	-5	45.5	74	60	2.66667	59.8333	0.0246723	0.0156986	N/A	0.151414	0.247492	0.199501	0.0201855	0.199469	0.314354	0.240833
42773	ebv-miR-BART17-3p	2.03664	0.0454122	0.228122	93	86.5	58.5	91.5	91	122	23.5	31.5	9	38.5	35.5	48.5	21.3333	40.8333	0.0724749	0.0989011	0.0290089	0.12812	0.118729	0.161264	0.066795	0.136037	0.528342	0.164258
147554	hsa-miR-4273	6.6897	0.00169416	0.113194	243	72.5	66.5	508.5	479.5	497	174.5	17	18	455.5	424.5	424	69.8333	434.667	0.538165	0.0533752	0.0580177	1.51581	1.41973	1.40981	0.216519	1.44845	1.28655	0.0404184
147803	hsv2-miR-H10	4.55369	0.0392831	0.208803	275	63	51	451	297	344	206	8.5	1.5	399.5	241.5	270.5	72	303.833	0.635312	0.0266876	0.00483481	1.32945	0.807692	0.899418	0.222278	1.01219	1.60999	0.275206
11155	hsa-miR-518a-3p	11.4734	0.00359762	0.113194	117	56.5	47	284.5	348.5	352.5	49.5	1	-2.5	232.5	293.5	278.5	16	268.167	0.15266	0.00313972	N/A	0.77371	0.981605	0.926018	0.0778999	0.893778	1.35721	0.120424
168598	hsa-miR-5007-3p	5.822	0.00892039	0.139048	671	271.5	70.5	1773.5	1783	1165	600.5	216	21.5	1720	1727	1093	279.333	1513.33	1.85197	0.678179	0.069299	5.72379	5.77592	3.63425	0.866481	5.04465	1.04576	0.242182
169018	hsa-miR-4640-5p	2.62025	0.0299912	0.190976	94	93	60	127.5	111.5	121	25.5	38	10	76.5	56.5	48	24.5	60.3333	0.078643	0.119309	0.0322321	0.254576	0.188963	0.159601	0.0767281	0.201047	0.567851	0.241868
169016	hsa-miR-4743-5p	4.47139	0.0124935	0.149492	84.5	66	51.5	98.5	87.5	102.5	15.5	9.5	1	46.5	32.5	29.5	8.66667	36.1667	0.0478026	0.0298273	0.00322321	0.154742	0.108696	0.0980881	0.026951	0.120509	0.832192	0.249922
169154	hsa-miR-4803	2.72516	0.0396383	0.208879	159.5	250.5	76	255.5	367	356.5	91	193	27	203	310.5	282.5	103.667	265.333	0.280648	0.605965	0.0870266	0.675541	1.03846	0.939318	0.324547	0.88444	0.808019	0.21209
42808	hsa-miR-874-3p	2.92238	0.0163378	0.158942	93	99	63	117	149	140	26.5	43.5	13.5	65.5	95.5	68.5	27.8333	76.5	0.0817271	0.136578	0.0435133	0.21797	0.319398	0.227764	0.0872727	0.255044	0.536014	0.219362
17810	hsa-miR-29b-1-5p	3.88584	0.0080636	0.135443	179.5	140	193.5	405	595	436.5	114	83.5	145	354.5	540.5	365	114.167	420	0.351581	0.262166	0.467365	1.1797	1.80769	1.21363	0.360371	1.40034	0.285488	0.252212
27537	ebv-miR-BART13-3p	3.86771	0.00122589	0.113194	136.5	86.5	132	254	267.5	319.5	70	29.5	81.5	202	214.5	246.5	60.3333	221	0.215883	0.0926217	0.262691	0.672213	0.717391	0.819618	0.190399	0.736407	0.461412	0.102552
31867	hsa-miR-145-3p	8.20702	0.00133285	0.113194	100.5	94.5	52	235.5	271.5	233.5	35	35.5	2.5	184.5	218	157.5	24.3333	186.667	0.107941	0.11146	0.00805802	0.613977	0.729097	0.523691	0.0758198	0.622255	0.774333	0.165452
147600	hsa-miR-4292	1.87181	0.0358934	0.199231	203.5	114	129.5	216	194	254	136.5	58.5	80.5	165	139	181.5	91.8333	161.833	0.420971	0.183673	0.259468	0.549085	0.464883	0.603491	0.288038	0.539153	0.420783	0.129529
168727	hsa-miR-4426	4.30601	0.0176738	0.162387	1035	133.5	95.5	1388.5	1591.5	1563	970.5	75.5	46	1336	1537.5	1491.5	364	1455	2.99306	0.237049	0.148268	4.44592	5.14214	4.95927	1.12613	4.84911	1.43627	0.0744351
168725	hsa-miR-4700-5p	4.61967	0.0397741	0.209081	1799.5	84.5	53.5	3307	2414	2011	1733	27.5	5	3256	2358.5	1937	588.5	2517.17	5.34464	0.0863422	0.016116	10.8353	7.88796	6.44057	1.8157	8.38793	1.68329	0.267004
168875	hsa-miR-5091	13.378	0.00165267	0.113194	262.5	145.5	89	1157.5	1702	1383.5	197.5	89.5	38	1105	1647.5	1311	108.333	1354.5	0.609098	0.281005	0.122482	3.6772	5.51003	4.3591	0.337528	4.51545	0.735297	0.205154
169218	hsa-miR-5189-5p	3.88507	0.00639356	0.122712	368	75.5	202.5	633	683	587.5	299.5	20.5	153	581	629.5	516	157.667	575.5	0.92367	0.0643642	0.493151	1.93344	2.10535	1.71571	0.493728	1.91817	0.870222	0.1018
169087	hsa-miR-149-3p	5.52085	0.0103653	0.14199	290	69.5	49	720	686.5	616	226.5	14	-0.5	669.5	630	545.5	80	615	0.698535	0.043956	N/A	2.22795	2.10702	1.8138	0.371246	2.04959	1.24677	0.103907
169033	hsa-miR-5680	10.2546	0.00181805	0.113194	109.5	57.5	40.5	257.5	292.5	284	43	3	-8.5	206.5	237	212	12.5	218.5	0.132614	0.00941915	N/A	0.687188	0.792642	0.704904	0.0710164	0.728245	1.22664	0.077541
169055	hsa-miR-3529-5p	40.7478	0.0365793	0.200873	87.5	52	50	522.5	661	354	22.5	-4	1.5	472	606.5	282	6.66667	453.5	0.0693909	N/A	0.00483481	1.57072	2.02843	0.937656	0.0371129	1.51227	1.22998	0.362192
46732	hsa-miR-1264	2.07951	0.0461123	0.230448	157.5	198.5	98	191.5	258.5	268.5	90.5	136.5	44	136.5	200.5	193	90.3333	176.667	0.279106	0.428571	0.141821	0.454243	0.670569	0.641729	0.283166	0.588847	0.506481	0.199473
17875	hsa-miR-500a-5p	7.98284	0.0274152	0.186527	139	61.5	52.5	337.5	367	259	69.5	0.5	0	283.5	310	182	23.3333	258.5	0.214341	0.00156986	N/A	0.943428	1.03679	0.605154	0.107955	0.86179	1.39365	0.263525
21702	hsa-miR-219a-1-3p	7.08342	0.021731	0.174842	1710.5	107.5	55	4027.5	4814	2434	1642	46.5	3	3974	4757.5	2357	563.833	3696.17	5.06399	0.145997	0.00966962	13.2246	15.9114	7.83707	1.73989	12.3244	1.65503	0.333627
145753	hsa-miR-484	2.10891	0.035028	0.196736	129	90	69.5	123.5	119.5	151.5	60	29	18.5	71.5	64	77	35.8333	70.8333	0.185042	0.0910518	0.0596293	0.237937	0.214047	0.256027	0.111908	0.236003	0.583122	0.0892214
145826	hsa-miR-18b-3p	2.06483	0.00520009	0.117686	144.5	100.5	113	167	179.5	181	74	40	60.5	113	122.5	104.5	58.1667	113.333	0.228219	0.125589	0.195004	0.37604	0.409699	0.347465	0.182937	0.377735	0.286264	0.08247
147871	hsa-miR-3180-5p	3.55384	0.0170873	0.160981	120	71.5	59.5	126.5	127.5	153	50.5	10	5.5	72.5	69.5	76.5	22	72.8333	0.155744	0.0313972	0.0177276	0.241265	0.232441	0.254364	0.0682896	0.24269	1.11357	0.0454514
148085	hsa-miR-3687	18.5621	0.0497908	0.237826	70.5	71	42	133.5	203.5	151	2	9.5	-10.5	80.5	145.5	74.5	0.333333	100.167	0.00616808	0.0298273	N/A	0.267887	0.486622	0.247714	0.0179977	0.334074	0.929541	0.396602
148065	hsa-miR-3689b-3p/hsa-miR-3689c	5.05948	0.0161351	0.158942	158	83	60.5	210.5	295.5	228	88.5	21	6.5	156	237.5	152.5	38.6667	182	0.272938	0.0659341	0.0209508	0.519135	0.794314	0.507066	0.119941	0.606838	1.12051	0.267734
11037	hsa-miR-299-3p	6.91433	0.0154945	0.156008	129	84	79.5	219	392.5	302	62	23	27.5	166.5	336.5	227	37.5	243.333	0.19121	0.0722135	0.0886382	0.554077	1.12542	0.75478	0.117354	0.811425	0.549505	0.357214
168790	hsa-miR-3120-5p	10.7509	0.00733686	0.129297	157	60.5	55	268	435.5	392	87	2	2.5	215.5	379.5	316.5	30.5	303.833	0.268311	0.00627943	0.00805802	0.717138	1.26923	1.05237	0.0942163	1.01291	1.60029	0.274607
169238	hsa-miR-4654	4.3033	0.00174764	0.113194	114.5	97	74	192	216.5	191.5	44	38	20.5	138	160	116.5	34.1667	138.167	0.135698	0.119309	0.0660757	0.459235	0.535117	0.387365	0.107028	0.460572	0.340096	0.16042
169082	hsa-miR-1275	8.99142	0.00386946	0.113194	2147.5	75.5	339.5	5624.5	6218	8240.5	2077.5	14	285.5	5570	6160	8162.5	792.333	6630.83	6.40709	0.043956	0.920226	18.5358	20.602	27.1405	2.45709	22.0928	1.40359	0.203319
169399	hsa-miR-4750-5p	3.57024	0.0495836	0.237826	313.5	83	77.5	311.5	473.5	373.5	246.5	23	23.5	258.5	416.5	297.5	97.6667	324.167	0.760216	0.0722135	0.0757454	0.860233	1.39298	0.989194	0.302725	1.0808	1.30879	0.257157
42535	hsa-miR-661	5.34025	0.013682	0.151616	115.5	58.5	50	129.5	159.5	149	47.5	3	1.5	78	103.5	76	17.3333	85.8333	0.146492	0.00941915	0.00483481	0.259567	0.346154	0.252702	0.053582	0.286141	1.50228	0.182029
6880	hsa-miR-297	4.84287	0.0101513	0.14199	166.5	63.5	59.5	203.5	234	251.5	98	5	9.5	152	178	176.5	37.5	168.833	0.302236	0.0156986	0.0306205	0.505824	0.595318	0.586866	0.116185	0.562669	1.38828	0.0878149
17439	hcmv-miR-UL36-5p	13.9528	0.0094252	0.140594	95.5	61.5	50.5	141	234	213.5	26	5	0.5	89.5	178.5	140	10.5	136	0.080185	0.0156986	0.0016116	0.297837	0.59699	0.465503	0.0324984	0.453443	1.28911	0.330671
42793	hsa-miRPlus-A1072	6.93856	0.00392358	0.113194	1155.5	447.5	290.5	3150.5	3445.5	4732	1086.5	391	240	3098.5	3389.5	4658	572.5	3715.33	3.35081	1.22763	0.77357	10.3111	11.3361	15.4879	1.784	12.3784	0.771162	0.221456
147804	hsv1-miR-H17	6.552	0.011004	0.14199	107.5	63.5	49.5	120.5	146	192	38	7	1	70	91	119	15.3333	93.3333	0.117194	0.021978	0.00322321	0.232945	0.304348	0.395677	0.0474649	0.31099	1.28749	0.262289
147523	hsa-miR-4263	8.45356	0.00147277	0.113194	725.5	103.5	51	2002.5	1890.5	1781.5	654.5	45	1.5	1950	1835	1706	233.667	1830.33	2.0185	0.141287	0.00483481	6.48918	6.13712	5.67249	0.721542	6.0996	1.55954	0.0671586
148228	hsa-miR-3656	8.76414	0.00663956	0.122937	628.5	75	57	1358	2050.5	1526.5	559	18	8.5	1306	1995.5	1451	195.167	1584.17	1.72398	0.0565149	0.0273973	4.34609	6.67391	4.82461	0.60263	5.28154	1.61164	0.232762
148353	hsa-miR-3681-5p	6.32342	0.0464293	0.231072	71	82	44.5	108.5	160.5	152.5	1	26	-4	56.5	106	78.5	7.66667	80.3333	0.00308404	0.0816327	N/A	0.18802	0.354515	0.261014	0.0423583	0.26785	1.31125	0.311584
168923	hsa-miR-4688	10.6516	0.0065627	0.122712	152	64	66.5	287	448	494	81.5	7.5	16.5	236.5	392.5	419.5	35.1667	349.5	0.251349	0.0235479	0.0531829	0.787022	1.31271	1.39485	0.10936	1.16486	1.13255	0.283111
168793	hsa-miR-4483	3.30935	0.0273897	0.186527	488.5	148	393.5	725.5	1246.5	876	418.5	92	343.5	672.5	1191.5	802.5	284.667	888.833	1.29067	0.288854	1.10717	2.23794	3.98495	2.66833	0.895565	2.96374	0.595577	0.307112
168893	hsa-miR-4505	4.01355	0.043143	0.219805	110	66.5	50.5	119	165.5	181.5	42	9	-0.5	67.5	108.5	109	16.8333	95	0.12953	0.0282575	N/A	0.224626	0.362876	0.362427	0.0788936	0.316643	0.907682	0.251671
168789	hsa-miR-4686	5.80907	0.0198114	0.171752	200	97	49.5	395.5	591.5	585.5	131.5	40	-0.5	343.5	534.5	510.5	57	462.833	0.405551	0.125589	N/A	1.14309	1.78763	1.69742	0.26557	1.54271	0.745429	0.226229
169329	hsa-miR-370-3p	4.45294	0.0271812	0.186527	129.5	59	46.5	160	198.5	222	61.5	3	-3.5	109	144	146	20.3333	133	0.189668	0.00941915	N/A	0.362729	0.481605	0.485453	0.0995438	0.443262	1.2804	0.157403
169010	hsa-miR-2681-3p	7.92969	0.00204814	0.113194	689.5	97	120	1585	2032.5	1946.5	618.5	40	71	1533.5	1975.5	1872.5	243.167	1793.83	1.90748	0.125589	0.228848	5.10316	6.60702	6.2261	0.753972	5.97876	1.32671	0.130771
169417	hsa-miR-551b-5p	6.0134	0.0309013	0.190976	70.5	94.5	60.5	107	185.5	175	1	38.5	11	55.5	131	101	16.8333	95.8333	0.00308404	0.120879	0.0354553	0.184692	0.438127	0.335827	0.0531395	0.319549	1.14522	0.398998
169393	hsa-miR-4747-5p	2.88539	0.0091424	0.139405	357	333	333.5	660.5	792	1053	290.5	277	285	609.5	738	977	284.167	774.833	0.895914	0.869702	0.918614	2.02829	2.46823	3.24855	0.894743	2.58169	0.0273566	0.239375
17391	hsa-miR-635	6.94708	0.0395268	0.208803	142	55	78.5	389	513.5	308.5	77.5	0	28.5	337.5	458	238.5	35.3333	344.667	0.239013	N/A	0.0918614	1.12313	1.53177	0.793017	0.165437	1.14931	0.628951	0.321997
17863	hsa-miR-934	2.5062	0.0195671	0.171752	450	246	171	519.5	691	598	383.5	189.5	121.5	470	635	526	231.5	543.667	1.18273	0.594976	0.39162	1.56406	2.12375	1.74896	0.723108	1.81226	0.568137	0.157351
148247	hsa-miR-2355-3p	5.24337	0.049385	0.237826	93	99.5	63	121.5	259.5	214	26.5	45	13	69.5	205	142	28.1667	138.833	0.0817271	0.141287	0.0419017	0.231281	0.685619	0.472153	0.0883053	0.463018	0.566424	0.490924
168897	hsa-miR-5187-5p	5.54167	0.0197153	0.171752	123	122	60	282	363.5	219.5	56	65.5	10.5	229	309	147	44	228.333	0.172706	0.205651	0.0338437	0.762063	1.03344	0.488778	0.1374	0.761429	0.66363	0.357662
168590	hsa-miR-4520-5p	3.4498	0.0491389	0.237826	130	141	55.5	198	290	187.5	64.5	85	5	146.5	235	117	51.5	166.167	0.198921	0.266876	0.016116	0.487521	0.785953	0.389027	0.160638	0.554167	0.807342	0.372966
168750	hsa-miR-4645-5p	5.91366	0.0358445	0.199231	118	74	101.5	188	391	276	51.5	18	52	136	337.5	205.5	40.5	226.333	0.158828	0.0565149	0.167607	0.452579	1.12876	0.683292	0.12765	0.754878	0.48383	0.455344
169049	hsa-miR-3162-3p	3.04532	0.0224742	0.177646	75.5	69.5	61.5	82.5	103	100.5	10.5	14.5	11.5	30.5	47.5	27	12.1667	35	0.0323824	0.0455259	0.0370669	0.101498	0.158863	0.0897756	0.0383251	0.116712	0.173815	0.316774
169379	hsa-miR-4694-3p	5.21173	0.034195	0.196105	160	67	56.5	244.5	302.5	185	95	12.5	7	193	248	113.5	38.1667	184.833	0.292984	0.0392465	0.0225624	0.642263	0.829431	0.37739	0.118264	0.616361	1.28138	0.368503
17953	hsa-miR-183-3p	2.7286	0.0317599	0.191271	240.5	136.5	65.5	272.5	281.5	302	175	75.5	12.5	219	223.5	226.5	87.6667	223	0.539707	0.237049	0.0402901	0.728785	0.747492	0.753117	0.272349	0.743131	0.923716	0.0171416
17958	hsa-miR-576-3p	4.59696	0.00643957	0.122712	358	202	263	895	1239.5	825	288	140.5	211	840.5	1180.5	749.5	213.167	923.5	0.888204	0.44113	0.680097	2.797	3.94816	2.4921	0.66981	3.07909	0.333996	0.249399
42723	hsa-miR-195-3p	19.9256	0.0096127	0.140594	101	63.5	44	290	399.5	431.5	31.5	2	-9	234.5	341.5	351.5	8.16667	309.167	0.0971473	0.00627943	N/A	0.780366	1.14214	1.16874	0.0517133	1.03042	1.24249	0.210554
42442	hsa-miR-498	9.67998	0.00322201	0.113194	3871	106.5	234	9828	12239	14295.5	3801.5	46.5	181	9773.5	12181	14221	1343	12058.5	11.724	0.145997	0.5834	32.5241	40.7391	47.2851	4.15113	40.1828	1.58076	0.184064
42654	hsa-miR-483-5p	3.23235	0.00568713	0.122378	541.5	280	313	939.5	896	1245.5	471.5	219	259.5	885	838.5	1166	316.667	963.167	1.45412	0.687598	0.836422	2.94509	2.80435	3.87697	0.992715	3.2088	0.409445	0.181661
146072	hsa-miR-1469	2.52151	0.0136391	0.151616	187.5	198	104	248.5	333.5	320	116.5	136	49.5	193.5	275.5	246.5	100.667	238.5	0.359291	0.427002	0.159549	0.643927	0.921405	0.819618	0.31528	0.794983	0.441042	0.176569
147887	hsa-miR-3147	4.23876	0.0478316	0.233701	82.5	66	54.5	83.5	104	104.5	12	5	-0.5	28.5	45	27	5.5	33.5	0.0370085	0.0156986	N/A	0.0948419	0.150502	0.0897756	0.0263535	0.111706	0.571778	0.301622
56873	hsa-miR-3124-5p	6.46702	0.0185023	0.167848	113.5	62.5	53.5	153.5	175.5	141.5	44.5	2	0.5	99	118	64.5	15.6667	93.8333	0.13724	0.00627943	0.0016116	0.329451	0.394649	0.214464	0.0483769	0.312855	1.59152	0.291611
148639	hsa-miR-4298	3.93979	0.0135946	0.151616	145	72	234.5	325.5	443.5	419.5	75	10.5	180.5	270.5	386.5	343	88.6667	333.333	0.231303	0.032967	0.581789	0.900166	1.29264	1.14048	0.28202	1.1111	0.985406	0.178095
148645	hsa-miR-129-5p	21.7147	0.0127707	0.149492	78	62	55	98	140.5	123	7	1	0.5	43	82	46.5	2.83333	57.1667	0.0215883	0.00313972	0.0016116	0.143095	0.274247	0.154613	0.00877987	0.190652	1.26639	0.380928
168637	hsa-miR-3940-5p	12.0066	0.00583209	0.122378	243	92	63	599	959	1028.5	172.5	32	10	544	901.5	949	71.5	798.167	0.531997	0.100471	0.0322321	1.81032	3.01505	3.15544	0.221567	2.66027	1.22309	0.27795
168682	hsa-miR-4502	7.41694	0.00610397	0.12265	198	76	58	314	459.5	446	128	17	5	261	402.5	369.5	50	344.333	0.394757	0.0533752	0.016116	0.868552	1.34615	1.2286	0.154749	1.14777	1.34854	0.216811
169103	hsa-miR-4652-3p	2.1679	0.028596	0.190345	95.5	82	64	95.5	90.5	126	28	21.5	9	38.5	33.5	47	19.5	39.6667	0.0863531	0.0675039	0.0290089	0.12812	0.11204	0.156276	0.0609553	0.132145	0.479493	0.169442
168994	hsa-miR-3591-5p	4.30756	0.0156008	0.156008	536.5	237	202	818	1432.5	1118.5	465	175.5	148	762	1376	1043	262.833	1060.33	1.43408	0.55102	0.477035	2.53577	4.60201	3.468	0.820711	3.53526	0.648801	0.292696
169220	hsa-miR-4697-3p	3.85886	0.00669008	0.122937	107.5	79	59.5	119.5	128	163.5	37	18	6	64	70	86	20.3333	73.3333	0.114109	0.0565149	0.0193392	0.212978	0.234114	0.285952	0.0633212	0.244348	0.754097	0.153665
169306	hsa-miR-4758-5p	1.83894	0.0273928	0.186527	140.5	176	104	195	183.5	218.5	70.5	115	51	141	126	143	78.8333	136.667	0.217425	0.361068	0.164384	0.469218	0.421405	0.475478	0.247625	0.455367	0.410945	0.0649547
169239	hsa-miR-4732-5p	3.74708	0.021893	0.174842	557	242	155.5	1164	1041	697.5	489.5	182	103.5	1110.5	982.5	621.5	258.333	904.833	1.50964	0.571429	0.333602	3.69551	3.28595	2.0665	0.804889	3.01599	0.772536	0.280968
169389	hsa-miR-4717-3p	11.2084	0.00508941	0.117686	171.5	64	111	432.5	647	737.5	102	2	50.5	378	589.5	659	51.5	542.167	0.314572	0.00627943	0.162772	1.2579	1.97157	2.19119	0.161208	1.80689	0.956233	0.27005
42942	hsa-miR-134-5p	24.7529	0.0258045	0.185576	100	60.5	56	366	595	285.5	32.5	3.5	10	313	540.5	211	15.3333	354.833	0.100231	0.010989	0.0322321	1.0416	1.80769	0.701579	0.0478175	1.18362	0.974913	0.478673
17444	hsa-miR-632	5.98816	0.0148833	0.155758	106.5	67.5	50	167.5	160.5	138	38	12	1	115.5	106	62.5	17	94.6667	0.117194	0.0376766	0.00322321	0.384359	0.354515	0.207814	0.0526978	0.315563	1.10918	0.299462
46880	hsa-miR-1183	5.01553	0.00394093	0.113194	98.5	80	53	148.5	150.5	142.5	28	23	4	96	94.5	67.5	18.3333	86	0.0863531	0.0722135	0.0128928	0.319468	0.316054	0.224439	0.0571532	0.286653	0.681976	0.188054
146131	hsa-miR-2117	4.27307	0.0245466	0.183856	5962.5	53.5	51.5	11131	11315	12708.5	5891	-2.5	3.5	11077.5	11258.5	12633	1964	11656.3	18.1681	N/A	0.0112812	36.8636	37.6538	42.005	9.08968	38.8408	1.41246	0.071281
147911	hsa-miR-4280	7.52478	0.00560782	0.122378	74	68.5	52	117	99.5	115.5	4.5	13	3.5	64.5	43.5	41	7	49.6667	0.0138782	0.0408163	0.0112812	0.214642	0.145485	0.136326	0.0219919	0.165484	0.743639	0.258741
148006	hsa-miR-4315	6.96029	0.0104459	0.14199	80.5	64.5	59	122.5	130.5	114.5	11	7	10	71.5	74	38.5	9.33333	61.3333	0.0339244	0.021978	0.0322321	0.237937	0.247492	0.128013	0.0293782	0.204481	0.220039	0.324699
145769	hsa-miR-371a-5p	6.30568	0.0412535	0.213723	359	67.5	45.5	917	1195.5	707	290.5	10	-4.5	863.5	1137.5	629.5	98.6667	876.833	0.895914	0.0313972	N/A	2.87354	3.80435	2.0931	0.463655	2.92366	1.31845	0.293031
168724	hsa-miR-4529-3p	11.6335	0.00373193	0.113194	101	67.5	47.5	237.5	228.5	187	32.5	10.5	0.5	183.5	173.5	113.5	14.5	156.833	0.100231	0.032967	0.0016116	0.610649	0.580268	0.37739	0.0449366	0.522769	1.1213	0.242583
169375	hsa-miR-660-3p	7.0659	0.000493123	0.113194	213	96	65	486	491	534.5	144	40.5	17	433	435.5	459	67.1667	442.5	0.444102	0.127159	0.0547945	1.44093	1.45652	1.52618	0.208685	1.47455	0.992226	0.0307854
169189	hsa-miR-4795-5p	8.83113	0.0248852	0.183856	409.5	69.5	49	1253	1225	595	341	11.5	0.5	1193	1170.5	522	117.667	961.833	1.05166	0.0361068	0.0016116	3.97005	3.91472	1.73566	0.363125	3.20681	1.64278	0.397389
46222	hsa-miR-1228-5p	13.2106	0.0324425	0.193854	104.5	64.5	47.5	284	453	314.5	40	7.5	-0.5	231.5	398.5	243	15.6667	291	0.123362	0.0235479	N/A	0.770383	1.33278	0.80798	0.0734547	0.97038	0.96085	0.324004
42476	hsa-miR-374b-3p	5.66594	0.0381603	0.206662	163	62.5	51.5	194.5	321.5	219.5	98	5.5	2.5	141	266.5	149	35.3333	185.5	0.302236	0.0172684	0.00805802	0.469218	0.891304	0.495428	0.109187	0.61865	1.53175	0.382266
17561	ebv-miR-BART6-3p	2.29131	0.0210156	0.173782	100.5	186.5	166.5	230.5	270	295	35.5	129.5	116.5	178.5	213.5	221	93.8333	204.333	0.109483	0.406593	0.375504	0.59401	0.714047	0.73483	0.297193	0.680962	0.549485	0.111631
146114	hsa-miR-1538	7.95492	0.00331768	0.113194	228.5	82.5	72	495	689	565	160	27	23.5	436.5	633.5	490.5	70.1667	520.167	0.493446	0.0847724	0.0757454	1.45258	2.11873	1.63092	0.217988	1.73408	1.09454	0.198865
147930	hsa-miR-3144-3p	13.8234	0.00157751	0.113194	108.5	83.5	49.5	288	398	404	42	26.5	2	233.5	344	331.5	23.5	303	0.12953	0.0832025	0.00644641	0.777038	1.1505	1.10224	0.0730595	1.00993	0.850886	0.20113
147904	hsa-miR-3148	7.82492	0.00804109	0.135443	285	76.5	62.5	539	835	651.5	219.5	19	14.5	479.5	780	579	84.3333	612.833	0.676947	0.0596546	0.0467365	1.59567	2.6087	1.92519	0.261113	2.04319	1.37941	0.252898
148688	hsa-miR-765	2.22545	0.0405766	0.211747	105	82.5	78	113.5	140.5	122	40	25.5	28	61.5	86.5	48	31.1667	65.3333	0.123362	0.0800628	0.0902498	0.204659	0.289298	0.159601	0.0978914	0.217853	0.231259	0.302256
148049	hsa-miR-3924	6.67719	0.00589776	0.122378	150.5	77	70.5	246	358.5	378.5	86	19.5	23	192.5	304.5	305.5	42.8333	267.5	0.265227	0.0612245	0.0741338	0.640599	1.01839	1.01579	0.133529	0.891596	0.855525	0.243803
17578	kshv-miR-K12-5-3p	4.65854	0.0299011	0.190976	220.5	72	241	552.5	799.5	425.5	154	14.5	193	499.5	744.5	352	120.5	532	0.474942	0.0455259	0.622079	1.66223	2.48997	1.17041	0.380849	1.7742	0.78659	0.375869
17328	ebv-miR-BART8-3p	4.91175	0.0128966	0.149492	728.5	229	95.5	1061.5	1676	1477.5	663	172.5	47	1008	1620	1406	294.167	1344.67	2.04472	0.541601	0.151491	3.35441	5.41806	4.67498	0.912604	4.48248	1.09539	0.233176
168818	hsa-miR-4774-5p	3.63195	0.0297568	0.190976	93.5	73	56	117.5	131.5	108.5	28.5	16.5	7.5	65	76.5	37	17.5	59.5	0.0878951	0.0518053	0.0241741	0.216306	0.255853	0.123026	0.0546248	0.198395	0.584971	0.343763
168967	hsa-miR-4476	4.59697	0.011361	0.142013	148.5	68.5	82.5	286.5	196.5	260.5	85	12	34	234.5	141.5	189	43.6667	188.333	0.262143	0.0376766	0.109589	0.780366	0.473244	0.628429	0.13647	0.627346	0.83991	0.244783
169214	hsa-miR-4638-5p	22.1413	0.0330031	0.194118	219.5	131.5	66	2415.5	2038	779	153	74.5	17	2363.5	1982	705.5	81.5	1683.67	0.471858	0.233909	0.0547945	7.86522	6.62876	2.3458	0.253521	5.61326	0.825268	0.516002
169216	hsa-miR-4701-3p	4.32361	0.0110529	0.14199	88	67.5	49.5	101.5	113.5	111.5	24	11.5	1	47.5	59.5	40	12.1667	49	0.074017	0.0361068	0.00322321	0.15807	0.198997	0.133001	0.0377823	0.163356	0.937651	0.203935
169123	hsa-miR-3184-3p	2.03715	0.00953028	0.140594	112.5	84	100.5	131.5	143	146.5	45.5	27	52.5	78	89	74	41.6667	80.3333	0.140324	0.0847724	0.169218	0.259567	0.297659	0.246052	0.131438	0.267759	0.32653	0.0999448
46918	hsa-miR-375	5.05305	0.0131398	0.149492	111	64.5	44.5	151	171	172	39.5	3.5	-6.5	93	114	95	12.1667	100.667	0.12182	0.010989	N/A	0.309484	0.381271	0.315877	0.0664043	0.335544	1.18018	0.118403
146044	hsa-miR-2115-5p	4.63066	0.0156843	0.156117	79	83.5	46.5	120.5	146.5	143.5	8	26	-6	64.5	88.5	68.5	9.33333	73.8333	0.0246723	0.0816327	N/A	0.214642	0.295987	0.227764	0.0531525	0.246131	0.757764	0.177434
147798	hsa-miR-3141	4.47032	0.0313568	0.190976	118.5	68	61	135.5	175	137.5	48	7	6.5	80	115	61	20.5	85.3333	0.148034	0.021978	0.0209508	0.266223	0.384615	0.202826	0.0636543	0.284555	1.14803	0.324263
168802	hsa-miR-4516	6.09131	0.0295893	0.190976	671.5	129.5	106	849.5	1560.5	1888	604	68.5	53	791.5	1503.5	1815	241.833	1370	1.86276	0.215071	0.17083	2.63394	5.02843	6.03491	0.749554	4.56576	1.28652	0.382642
169259	hsa-miR-4773	3.98033	0.0304807	0.190976	146	153	80.5	312.5	382.5	221.5	76	92	26.5	255.5	324.5	146.5	64.8333	242.167	0.234387	0.288854	0.085415	0.85025	1.08528	0.487116	0.202885	0.80755	0.519083	0.37318
169053	hsa-miR-130b-5p	3.98141	0.027933	0.18709	72.5	70.5	59	78	93.5	93.5	2.5	10.5	7	22.5	35	18	6.66667	25.1667	0.0077101	0.032967	0.0225624	0.0748752	0.117057	0.0598504	0.0210799	0.0839275	0.602166	0.353378
146169	mcv-miR-M1-3p	12.1621	0.00191984	0.113194	430	76.5	58	1300	1790.5	1445.5	361	16	9	1245.5	1733.5	1372	128.667	1450.33	1.11334	0.0502355	0.0290089	4.14476	5.79766	4.56193	0.397528	4.83478	1.55964	0.177788
146180	hsa-miR-1909-3p	6.55783	0.00382102	0.113194	808	84.5	69	1636.5	1705.5	1613	739	26	19.5	1581	1650	1538	261.5	1589.67	2.27911	0.0816327	0.0628525	5.26123	5.51839	5.11388	0.807864	5.29784	1.57721	0.0386432
147603	hsa-miR-4300	4.48956	0.0166845	0.160658	222	95	267.5	430	741	742	152	36	218	376	686	668	135.333	576.667	0.468774	0.11303	0.702659	1.25125	2.29431	2.22111	0.428154	1.92223	0.693455	0.302896
147738	hsv2-miR-H20	7.66917	0.00218548	0.113194	156	66.5	52	257	299.5	322.5	87	8	3	204.5	244	249	32.6667	232.5	0.268311	0.0251177	0.00966962	0.680532	0.816054	0.82793	0.101033	0.774839	1.4359	0.105683
17493	hsa-miR-622	5.21889	0.0262372	0.185631	373	66	51.5	512.5	703	480.5	303	8.5	1	457.5	646.5	405.5	104.167	503.167	0.934464	0.0266876	0.00322321	1.52246	2.16221	1.3483	0.321458	1.67766	1.65187	0.255461
168935	hsa-miR-4687-3p	9.18458	0.00227961	0.113194	3666.5	516	305	10681.5	11580.5	14779	3599	460	256.5	10629	11523.5	14704	1438.5	12285.5	11.0995	1.44427	0.826753	35.371	38.5401	48.8911	4.45683	40.9341	1.29262	0.172736
168857	hsa-miR-2392	6.42239	0.0106993	0.14199	2072	106.5	142	5106	4516.5	3334	2004	49.5	90.5	5050	4460	3261	714.667	4257	6.18042	0.155416	0.2917	16.8053	14.9164	10.8429	2.20918	14.1882	1.55708	0.214769
168672	hsa-miR-1587	11.5007	0.011052	0.14199	436.5	80	55	1086	1959	1332	366	23.5	4	1031.5	1903	1257.5	131.167	1397.33	1.12876	0.0737834	0.0128928	3.43261	6.36455	4.18121	0.405145	4.65946	1.5486	0.326938
168792	hsa-miR-4434	3.11713	0.0498881	0.237826	144.5	73.5	71.5	163.5	200	153	74.5	16.5	22	112	144.5	73	37.6667	109.833	0.229761	0.0518053	0.0709106	0.372712	0.483278	0.242727	0.117492	0.366239	0.831507	0.328764
169177	hsa-miR-4664-3p	1.97593	0.0417187	0.21407	107	91.5	64	102.5	102	141	38	34	15	48.5	46.5	66.5	29	53.8333	0.117194	0.10675	0.0483481	0.161398	0.155518	0.221114	0.090764	0.179343	0.40878	0.202369
169390	hsa-miR-4800-5p	8.01986	0.00098203	0.113194	235	133.5	105	726.5	727.5	962.5	166.5	76	53.5	673	672.5	880	98.6667	741.833	0.513493	0.238619	0.172442	2.2396	2.24916	2.92602	0.308184	2.47159	0.58684	0.159238
17492	sv40-miR-S1-5p	7.63944	0.00711525	0.127482	1301.5	85	68.5	2443.5	3108	3697.5	1237	25.5	18	2385.5	3052.5	3624.5	426.833	3020.83	3.81496	0.0800628	0.0580177	7.93844	10.209	12.0515	1.31768	10.0663	1.64132	0.204668
42852	hsa-miR-760	8.11002	0.011166	0.142013	189.5	79.5	49	484.5	676.5	671.5	124.5	22	0	431	621.5	601	48.8333	551.167	0.383963	0.0690738	N/A	1.43428	2.0786	1.99834	0.226518	1.83707	0.982968	0.191136
17668	hsa-miR-552-3p	11.7041	0.00991013	0.14199	666	66.5	361	2965	4699	2638.5	599.5	8.5	312.5	2908.5	4642.5	2567	306.833	3372.67	1.84888	0.0266876	1.00725	9.67887	15.5268	8.53533	0.960941	11.247	0.949049	0.333444
17567	kshv-miR-K12-1-5p	7.13803	0.00420789	0.114404	634	437.5	160	2465.5	2945.5	1857.5	568.5	381	111.5	2411	2889.5	1784	353.667	2361.5	1.75328	1.19623	0.359388	8.02329	9.66388	5.93184	1.10297	7.873	0.636112	0.237591
11151	hsa-miR-516b-5p	5.1923	0.0088332	0.139048	577.5	264	132.5	1481.5	1587	1003	510.5	208	83.5	1424	1532	932.5	267.333	1296.17	1.5744	0.653061	0.269138	4.73877	5.12375	3.10058	0.8322	4.32103	0.806078	0.248627
145647	hsa-miR-584-5p	6.70198	0.00711412	0.127482	211.5	118.5	97	499	753.5	524.5	146	61	47	444	698.5	452	84.6667	531.5	0.45027	0.191523	0.151491	1.47754	2.33612	1.50291	0.264428	1.77219	0.613339	0.275672
168597	hsa-miR-5699-3p	6.24021	0.00228536	0.113194	149.5	72	83	268.5	356.5	317	81	14	32	214	292.5	236.5	42.3333	247.667	0.249807	0.043956	0.103143	0.712146	0.978261	0.786367	0.132302	0.825592	0.801033	0.166335
168978	hsa-miR-371b-5p	7.79483	0.00603354	0.122378	117.5	136	54	406.5	288	476	52	79	4	351	232.5	402.5	45	328.667	0.16037	0.248038	0.0128928	1.16805	0.777592	1.33832	0.140434	1.09466	0.84619	0.262621
169258	hsa-miR-5692c	4.67649	0.0150001	0.155799	250.5	136.5	57.5	568	412	388	184.5	78	9	511	357.5	314.5	90.5	394.333	0.569005	0.244898	0.0290089	1.7005	1.19565	1.04572	0.280971	1.31396	0.967359	0.261079
169128	hsa-miR-4510	3.21818	0.0250966	0.183856	406.5	67	364	600.5	898	711	342	10.5	314.5	547.5	842	639	222.333	676.167	1.05474	0.032967	1.0137	1.82196	2.81605	2.12469	0.700469	2.25424	0.825786	0.226041
46614	hsa-miR-1323	15.4097	0.0209859	0.173782	71	56	55	81.5	95.5	96	3.5	-5	0.5	26	37.5	22.5	-0.333333	28.6667	0.0107941	N/A	0.0016116	0.0865225	0.125418	0.074813	0.00620287	0.0955845	1.04678	0.277155
33407	hsa-miR-626	7.84825	0.0329141	0.194118	81	82.5	60.5	125	208	148.5	13.5	20	6.5	69.5	151	74.5	13.3333	98.3333	0.0416345	0.0627943	0.0209508	0.231281	0.505017	0.247714	0.0417932	0.328004	0.500612	0.468036
42749	hsa-miR-659-3p	2.4238	0.029342	0.190976	978.5	405.5	1320.5	1572.5	2067	2342	908	344	1265.5	1514.5	2009	2265.5	839.167	1929.67	2.80031	1.08006	4.07897	5.03993	6.71906	7.53283	2.65311	6.43061	0.567206	0.197685
11140	hsa-miR-508-3p	4.78741	0.0247631	0.183856	80.5	73	63.5	95	120	102.5	9	11.5	8.5	38.5	62.5	30	9.66667	43.6667	0.0277564	0.0361068	0.0273973	0.12812	0.20903	0.0997506	0.0304201	0.145634	0.161999	0.389373
146029	hsa-miR-365b-5p	5.17876	0.0178171	0.163007	93.5	62.5	56	107	114	109.5	25.5	1.5	2.5	51	56.5	34.5	9.83333	47.3333	0.078643	0.00470958	0.00805802	0.169717	0.188963	0.114713	0.0304702	0.157798	1.37027	0.244194
145840	hsa-let-7f-1-3p	6.38786	0.0271139	0.186527	78	58.5	56	79	94.5	100	7.5	-3.5	2	22	36.5	26.5	2	28.3333	0.0231303	N/A	0.00644641	0.0732113	0.122074	0.0881131	0.0147884	0.094466	0.797742	0.2651
147632	hsa-miR-4297	8.35045	0.0147545	0.155501	138.5	79.5	56.5	209	365.5	302	68	20	0.5	151.5	307.5	227.5	29.5	228.833	0.209715	0.0627943	0.0016116	0.50416	1.02843	0.756442	0.0913736	0.76301	1.17052	0.343634
148346	hsa-miR-3929	10.7466	0.0149237	0.155758	98.5	72	46	239	291.5	224.5	27	10.5	-8.5	181	234	147	9.66667	187.333	0.0832691	0.032967	N/A	0.602329	0.782609	0.488778	0.0581181	0.624572	0.612012	0.237239
42570	hsa-miR-194-3p	5.01213	0.0390118	0.208777	107	62.5	43	145	178	147.5	38	3	-9	90.5	121	74	10.6667	95.1667	0.117194	0.00941915	N/A	0.301165	0.404682	0.246052	0.0633063	0.3173	1.2038	0.253819
168899	hsa-miR-1285-5p	4.29777	0.00302142	0.113194	104	69	63.5	120.5	126.5	142.5	34	7.5	9	64.5	70.5	68	16.8333	67.6667	0.104857	0.0235479	0.0290089	0.214642	0.235786	0.226101	0.0524714	0.22551	0.866181	0.0469348
168729	hsa-miR-4661-5p	10.5313	0.0261694	0.185631	80.5	66	45.5	138.5	151	125	10	5	-8.5	78.5	92	50	2.16667	73.5	0.0308404	0.0156986	N/A	0.261231	0.307692	0.166251	0.0232695	0.245058	0.460125	0.294192
168753	hsa-miR-4741	8.72126	0.00620858	0.122712	185.5	84.5	68.5	393.5	607	463.5	116	24	16.5	334	548	390	52.1667	424	0.357749	0.0753532	0.0531829	1.11148	1.83278	1.29676	0.162095	1.41367	1.04755	0.264977
169322	hsa-miR-4534	6.86293	0.00167464	0.113194	656	92	148.5	1465.5	1663	1618.5	587	30.5	95.5	1409	1605.5	1544.5	237.667	1519.67	1.81033	0.0957614	0.307816	4.68885	5.36957	5.13549	0.73797	5.06464	1.26662	0.0682861
169326	hsa-miR-451b	2.63027	0.00754173	0.131827	201	265.5	214	434	556	425.5	130	204	159	376.5	498.5	351	164.333	408.667	0.400925	0.640502	0.51249	1.25291	1.66722	1.16708	0.517972	1.36241	0.231446	0.196304
169323	hsa-miR-4723-3p	2.66689	0.0246823	0.183856	106.5	81.5	63	113.5	101.5	144	36	22	10	56	44	70	22.6667	56.6667	0.111025	0.0690738	0.0322321	0.186356	0.147157	0.232751	0.0707771	0.188755	0.55702	0.227001
169155	hsa-miR-4480	4.67308	0.0312704	0.190976	1387	69.5	64.5	2105.5	2318.5	1558	1319	8.5	12	2049	2260.5	1484.5	446.5	1931.33	4.06785	0.0266876	0.0386785	6.81864	7.5602	4.93599	1.37774	6.43828	1.69097	0.210121
46408	hsa-miR-1322	14.6071	0.0172213	0.160981	83	58.5	44	153	166	140.5	12.5	1	-6	99	109.5	65.5	2.5	91.3333	0.0385505	0.00313972	N/A	0.329451	0.366221	0.217789	0.0208451	0.304487	1.2012	0.253872
29852	hsa-miR-9-3p	4.50788	0.0278956	0.18709	153.5	63	58.5	234.5	195	174	84	7.5	9	179.5	140.5	101.5	33.5	140.5	0.259059	0.0235479	0.0290089	0.597338	0.4699	0.33749	0.103872	0.468242	1.29413	0.277489
42792	hsa-miR-29b-2-5p	16.6483	0.0386964	0.208514	75	59.5	46	154	141.5	122	6.5	3.5	-5.5	99.5	86.5	46.5	1.5	77.5	0.0200463	0.010989	N/A	0.331115	0.289298	0.154613	0.0155176	0.258342	0.41272	0.357018
42828	hsa-miR-769-3p	3.48351	0.0453125	0.228122	92	60	46	101.5	105	107.5	23	2.5	-5	44.5	46	33	6.83333	41.1667	0.0709329	0.00784929	N/A	0.148087	0.153846	0.109726	0.0393911	0.137219	1.13241	0.174784
147874	hsa-miR-544b	20.3253	0.00446974	0.114404	151.5	59.5	57.5	561	824.5	557.5	82.5	1.5	9	505.5	769.5	481.5	31	585.5	0.254433	0.00470958	0.0290089	1.6822	2.57358	1.601	0.0960506	1.95226	1.43362	0.276403
147952	hsa-miR-3171	2.381	0.0252268	0.183856	414.5	236.5	511	902.5	879.5	629.5	346.5	179.5	460	847.5	822.5	555	328.667	741.667	1.06862	0.563579	1.48268	2.8203	2.75084	1.84539	1.03829	2.47217	0.443322	0.220018
147662	hsv2-miR-H6-5p	4.26937	0.0390365	0.208777	84	69.5	55	112	83	105.5	15	10	3.5	56	26	32	9.5	38	0.0462606	0.0313972	0.0112812	0.186356	0.0869565	0.106401	0.0296463	0.126571	0.592157	0.41621
DN vs NG 1.5 fold down regulated miRNAs
		Fold change	P-value	FDR	ForeGround						ForeGround-BackGround								Normalized								CV-value
ID	Name	DN vs NG	DN vs NG	DN vs NG	NG-1-FSQ	NG-2-YSG	NG-3-ZJW	DN-1-WJC	DN-3-ZYC	DN-4-WXX	NG-1-FSQ	NG-2-YSG	NG-3-ZJW	DN-1-WJC	DN-3-ZYC	DN-4-WXX	Mean of NG group	Mean of DN group	NG-1-FSQ	NG-2-YSG	NG-3-ZJW	DN-1-WJC	DN-3-ZYC	DN-4-WXX	Mean of NG group	Mean of DN group	NG group	DN group
42734	hsa-miR-2110	0.0744456	0.00233763	0.113194	62	113	118	61.5	62	77	-5.5	56.5	70	7	5	1.5	40.3333	4.5	N/A	0.177394	0.225624	0.0232945	0.0167224	0.00498753	0.201509	0.0150015	0.169243	0.618207
147891	hsa-miR-3175	0.145145	0.0419401	0.214694	1157	1822.5	652	202	186.5	268.5	1090.5	1768.5	605.5	148	130.5	195	1154.83	157.833	3.36315	5.55259	1.95165	0.492512	0.436455	0.648379	3.62246	0.525782	0.500881	0.20885
169130	hsa-miR-4764-3p	0.537042	0.0457255	0.22916	511	338.5	318	240.5	197.5	247.5	444.5	284	270	187	143.5	174.5	332.833	168.333	1.37086	0.89168	0.870266	0.622296	0.479933	0.580216	1.04427	0.560815	0.271039	0.130413
148453	hsa-miR-3074-5p	0.0435802	0.00262399	0.113194	61.5	161.5	125	59.5	59.5	82	-8	101.5	75	4	2.5	4.5	56.1667	3.66667	N/A	0.318681	0.241741	0.0133111	0.0083612	0.0149626	0.280211	0.0122116	0.194159	0.281313
168619	hsa-miR-1260b	0.00686646	0.0194457	0.171752	67.5	357	437	59	58.5	76	-3.5	299	386.5	3	1.5	-3	227.333	0.5	N/A	0.938776	1.24577	0.00998336	0.00501672	N/A	1.09227	0.00750004	0.198739	0.468257
145705	hsa-miR-431-5p	0.0862947	0.0293041	0.190976	204.5	201	344.5	69	65	94.5	138.5	146.5	293.5	16.5	10.5	20.5	192.833	15.8333	0.42714	0.459969	0.946011	0.0549085	0.0351171	0.0681629	0.61104	0.0527295	0.475514	0.31539
147872	hsv2-miR-H13	0.250817	0.0251775	0.183856	142	110.5	47.5	77.5	70.5	75.5	77	57	-2.5	27.5	16.5	3	43.8333	15.6667	0.237471	0.178964	N/A	0.0915141	0.0551839	0.00997506	0.208217	0.0522244	0.19869	0.782202
42738	hsa-miR-340-3p	0.223156	0.0110951	0.14199	121	156.5	127.5	63.5	74.5	88	56	101	77.5	12	22	15.5	78.1667	16.5	0.172706	0.317111	0.249799	0.0399334	0.0735786	0.0515378	0.246539	0.0550166	0.293089	0.310637
147915	hsa-miR-3174	0.383226	0.0251004	0.183856	525	864	681.5	280.5	218.5	371	455.5	808	633.5	228.5	162	298	632.333	229.5	1.40478	2.53689	2.0419	0.760399	0.541806	0.990856	1.99452	0.764354	0.284549	0.293779
11020	hsa-miR-22-3p	0.124205	0.0307685	0.190976	1193.5	1468.5	534	138	164.5	226.5	1126	1411.5	485.5	87	110.5	155.5	1007.67	117.667	3.47263	4.43171	1.56487	0.289517	0.369565	0.517041	3.1564	0.392041	0.462346	0.294395
168980	hsa-miR-4324	0.119829	0.000883566	0.113194	63	136.5	132	62	72	75.5	-3	77	80.5	9	15	3	51.5	9	N/A	0.241758	0.259468	0.0299501	0.0501672	0.00997506	0.250613	0.0300308	0.0499687	0.669187
145956	hsa-miRPlus-A1083	0.0721435	1.12995e-06	0.00242938	241	57	216	64.5	67	84	175.5	0	166.5	10	12.5	12.5	114	11.6667	0.541249	N/A	0.536664	0.0332779	0.041806	0.0415628	0.538957	0.0388822	0.00601556	0.124865
17482	hsa-miR-411-5p	0.113281	0.0416176	0.214062	116	84.5	43.5	58.5	63.5	78	44.5	22	-11	3	7	0.5	18.5	3.5	0.13724	0.0690738	N/A	0.00998336	0.0234114	0.00166251	0.103157	0.0116857	0.467256	0.939085
147905	hsa-miR-3139	0.133607	0.0344239	0.19646	101.5	55.5	94.5	63.5	60.5	67.5	30.5	-5.5	40.5	5.5	3.5	-7.5	21.8333	0.5	0.0940632	N/A	0.13054	0.0183028	0.0117057	N/A	0.112302	0.0150043	0.229675	0.310904

## Sheet: Volcano Plot
Volcano Plots Volcano Plots are useful tool for visualizing differential expression between two different conditions. They are constructed using fold-change values and p-values, and thus allow you to visulaize the relationship between fold-change (magnitude of change) and statistical significance (which takes both magnitude of change and variability into consideration). They also allow subsets of…

## Sheet: up
		Fold change	P-value	FDR	ForeGround-BackGround
ID	Name	DN vs NG	DN vs NG	DN vs NG	DN-1-WJC	DN-3-ZYC	DN-4-WXX	Mean of DN group
169055	hsa-miR-3529-5p	40.7478	0.0365793	0.200873	472	606.5	282	453.5
147921	hsa-miR-3131	31.1699	0.0116489	0.14477	2001	3158	2454.5	2537.83
168918	hsa-miR-4491	28.6025	0.00252721	0.113194	2053.5	3359	2813.5	2742
42942	hsa-miR-134-5p	24.7529	0.0258045	0.185576	313	540.5	211	354.833
169214	hsa-miR-4638-5p	22.1413	0.0330031	0.194118	2363.5	1982	705.5	1683.67
148645	hsa-miR-129-5p	21.7147	0.0127707	0.149492	43	82	46.5	57.1667
147874	hsa-miR-544b	20.3253	0.00446974	0.114404	505.5	769.5	481.5	585.5
42723	hsa-miR-195-3p	19.9256	0.0096127	0.140594	234.5	341.5	351.5	309.167
169227	hsa-miR-3064-5p	19.0254	0.00126124	0.113194	97.5	131.5	142	123.667
148085	hsa-miR-3687	18.5621	0.0497908	0.237826	80.5	145.5	74.5	100.167
42792	hsa-miR-29b-2-5p	16.6483	0.0386964	0.208514	99.5	86.5	46.5	77.5
46614	hsa-miR-1323	15.4097	0.0209859	0.173782	26	37.5	22.5	28.6667
46408	hsa-miR-1322	14.6071	0.0172213	0.160981	99	109.5	65.5	91.3333
168989	hsa-miR-4447	14.1783	0.00443309	0.114404	1211	2051.5	1893	1718.5
17439	hcmv-miR-UL36-5p	13.9528	0.0094252	0.140594	89.5	178.5	140	136
147930	hsa-miR-3144-3p	13.8234	0.00157751	0.113194	233.5	344	331.5	303
168875	hsa-miR-5091	13.378	0.00165267	0.113194	1105	1647.5	1311	1354.5
46222	hsa-miR-1228-5p	13.2106	0.0324425	0.193854	231.5	398.5	243	291
168572	hsa-miR-4507	13.0195	0.0257315	0.185576	1557	2796.5	2643	2332.17
146169	mcv-miR-M1-3p	12.1621	0.00191984	0.113194	1245.5	1733.5	1372	1450.33
168637	hsa-miR-3940-5p	12.0066	0.00583209	0.122378	544	901.5	949	798.167
17668	hsa-miR-552-3p	11.7041	0.00991013	0.14199	2908.5	4642.5	2567	3372.67
168724	hsa-miR-4529-3p	11.6335	0.00373193	0.113194	183.5	173.5	113.5	156.833
168672	hsa-miR-1587	11.5007	0.011052	0.14199	1031.5	1903	1257.5	1397.33
11155	hsa-miR-518a-3p	11.4734	0.00359762	0.113194	232.5	293.5	278.5	268.167
169389	hsa-miR-4717-3p	11.2084	0.00508941	0.117686	378	589.5	659	542.167
169170	hsa-miR-4472	11.0489	0.0309866	0.190976	820	1952.5	2399	1723.83
168790	hsa-miR-3120-5p	10.7509	0.00733686	0.129297	215.5	379.5	316.5	303.833
148346	hsa-miR-3929	10.7466	0.0149237	0.155758	181	234	147	187.333
168923	hsa-miR-4688	10.6516	0.0065627	0.122712	236.5	392.5	419.5	349.5
168729	hsa-miR-4661-5p	10.5313	0.0261694	0.185631	78.5	92	50	73.5
169033	hsa-miR-5680	10.2546	0.00181805	0.113194	206.5	237	212	218.5
168570	hsa-miR-2682-3p	10.0317	0.00436468	0.114404	104	131	77.5	104.167
17445	hsa-miR-610	9.88182	0.0155163	0.156008	45.5	74	60	59.8333
42442	hsa-miR-498	9.67998	0.00322201	0.113194	9773.5	12181	14221	12058.5
168935	hsa-miR-4687-3p	9.18458	0.00227961	0.113194	10629	11523.5	14704	12285.5
169082	hsa-miR-1275	8.99142	0.00386946	0.113194	5570	6160	8162.5	6630.83
169189	hsa-miR-4795-5p	8.83113	0.0248852	0.183856	1193	1170.5	522	961.833
148228	hsa-miR-3656	8.76414	0.00663956	0.122937	1306	1995.5	1451	1584.17
168753	hsa-miR-4741	8.72126	0.00620858	0.122712	334	548	390	424
46474	hsa-miR-766-5p	8.71344	0.0168877	0.160658	218	450.5	308.5	325.667
147523	hsa-miR-4263	8.45356	0.00147277	0.113194	1950	1835	1706	1830.33
147632	hsa-miR-4297	8.35045	0.0147545	0.155501	151.5	307.5	227.5	228.833
168802	hsa-miR-4516	6.09131	0.0295893	0.190976	791.5	1503.5	1815	1370
31867	hsa-miR-145-3p	8.20702	0.00133285	0.113194	184.5	218	157.5	186.667
42852	hsa-miR-760	8.11002	0.011166	0.142013	431	621.5	601	551.167
17359	ebv-miR-BART4-5p	8.06675	0.0102377	0.14199	332.5	466	406	401.5
169272	hsa-miR-4419b	8.0617	0.0176684	0.162387	622	1161.5	1290	1024.5
169390	hsa-miR-4800-5p	8.01986	0.00098203	0.113194	673	672.5	880	741.833
17875	hsa-miR-500a-5p	7.98284	0.0274152	0.186527	283.5	310	182	258.5
146114	hsa-miR-1538	7.95492	0.00331768	0.113194	436.5	633.5	490.5	520.167
169010	hsa-miR-2681-3p	7.92969	0.00204814	0.113194	1533.5	1975.5	1872.5	1793.83
33407	hsa-miR-626	7.84825	0.0329141	0.194118	69.5	151	74.5	98.3333
147904	hsa-miR-3148	7.82492	0.00804109	0.135443	479.5	780	579	612.833
168978	hsa-miR-371b-5p	7.79483	0.00603354	0.122378	351	232.5	402.5	328.667
147738	hsv2-miR-H20	7.66917	0.00218548	0.113194	204.5	244	249	232.5
17492	sv40-miR-S1-5p	7.63944	0.00711525	0.127482	2385.5	3052.5	3624.5	3020.83
147911	hsa-miR-4280	7.52478	0.00560782	0.122378	64.5	43.5	41	49.6667
168682	hsa-miR-4502	7.41694	0.00610397	0.12265	261	402.5	369.5	344.333
147830	hsv1-miR-H18	7.4153	0.00350836	0.113194	53.5	63	70	62.1667
145637	hsa-miR-187-3p	7.27118	0.0124713	0.149492	132.5	201	108	147.167
17567	kshv-miR-K12-1-5p	7.13803	0.00420789	0.114404	2411	2889.5	1784	2361.5
21702	hsa-miR-219a-1-3p	7.08342	0.021731	0.174842	3974	4757.5	2357	3696.17
169375	hsa-miR-660-3p	7.0659	0.000493123	0.113194	433	435.5	459	442.5
146161	hsa-miR-2115-3p	7.04495	0.0120447	0.146305	238.5	440	324.5	334.333
168861	hsa-miR-4754	6.9896	0.0304727	0.190976	59.5	101.5	45	68.6667
148006	hsa-miR-4315	6.96029	0.0104459	0.14199	71.5	74	38.5	61.3333
17391	hsa-miR-635	6.94708	0.0395268	0.208803	337.5	458	238.5	344.667
169132	hsa-miR-382-3p	6.94557	0.0324592	0.193854	403.5	842	492	579.167
42793	hsa-miRPlus-A1072	6.93856	0.00392358	0.113194	3098.5	3389.5	4658	3715.33
11037	hsa-miR-299-3p	6.91433	0.0154945	0.156008	166.5	336.5	227	243.333
169322	hsa-miR-4534	6.86293	0.00167464	0.113194	1409	1605.5	1544.5	1519.67
145647	hsa-miR-584-5p	6.70198	0.00711412	0.127482	444	698.5	452	531.5
147554	hsa-miR-4273	6.6897	0.00169416	0.113194	455.5	424.5	424	434.667
148049	hsa-miR-3924	6.67719	0.00589776	0.122378	192.5	304.5	305.5	267.5
146180	hsa-miR-1909-3p	6.55783	0.00382102	0.113194	1581	1650	1538	1589.67
147804	hsv1-miR-H17	6.552	0.011004	0.14199	70	91	119	93.3333
146024	hsa-miR-383-5p	6.4934	0.032888	0.194118	174.5	288	181.5	214.667
56873	hsa-miR-3124-5p	6.46702	0.0185023	0.167848	99	118	64.5	93.8333
147832	hsa-miR-4326	6.44007	0.019735	0.171752	49	23	41	37.6667
168857	hsa-miR-2392	6.42239	0.0106993	0.14199	5050	4460	3261	4257
145840	hsa-let-7f-1-3p	6.38786	0.0271139	0.186527	22	36.5	26.5	28.3333
147203	hsa-miR-302a-3p	6.34885	0.027241	0.186527	355	856.5	838	683.167
148353	hsa-miR-3681-5p	6.32342	0.0464293	0.231072	56.5	106	78.5	80.3333
145769	hsa-miR-371a-5p	6.30568	0.0412535	0.213723	863.5	1137.5	629.5	876.833
168597	hsa-miR-5699-3p	6.24021	0.00228536	0.113194	214	292.5	236.5	247.667
168954	hsa-miR-5580-5p	6.17305	0.0474529	0.232931	316.5	549.5	355	407
168802	hsa-miR-4516	6.09131	0.0295893	0.190976	791.5	1503.5	1815	1370
169417	hsa-miR-551b-5p	6.0134	0.0309013	0.190976	55.5	131	101	95.8333
17444	hsa-miR-632	5.98816	0.0148833	0.155758	115.5	106	62.5	94.6667
168750	hsa-miR-4645-5p	5.91366	0.0358445	0.199231	136	337.5	205.5	226.333
148363	hsa-miR-3652	5.90533	0.00414445	0.114404	440	589	447	492
168598	hsa-miR-5007-3p	5.822	0.00892039	0.139048	1720	1727	1093	1513.33
10943	hsa-miR-136-5p	5.81038	0.00570569	0.122378	95	130	89	104.667
168789	hsa-miR-4686	5.80907	0.0198114	0.171752	343.5	534.5	510.5	462.833
42476	hsa-miR-374b-3p	5.66594	0.0381603	0.206662	141	266.5	149	185.5
148251	hsa-miR-3689a-5p/hsa-miR-3689b-5p/hsa-miR-3689e	5.57545	0.0146974	0.155501	183	200.5	154.5	179.333
168897	hsa-miR-5187-5p	5.54167	0.0197153	0.171752	229	309	147	228.333
169087	hsa-miR-149-3p	5.52085	0.0103653	0.14199	669.5	630	545.5	615
168569	hsa-miR-5088-5p	5.41232	0.00600062	0.122378	901	977	867	915
42591	hsa-miR-634	5.369	0.0233587	0.179362	447	837	847.5	710.5
42535	hsa-miR-661	5.34025	0.013682	0.151616	78	103.5	76	85.8333
148247	hsa-miR-2355-3p	5.24337	0.049385	0.237826	69.5	205	142	138.833
17493	hsa-miR-622	5.21889	0.0262372	0.185631	457.5	646.5	405.5	503.167
169379	hsa-miR-4694-3p	5.21173	0.034195	0.196105	193	248	113.5	184.833
11151	hsa-miR-516b-5p	5.1923	0.0088332	0.139048	1424	1532	932.5	1296.17
42703	hsa-miR-490-3p	5.18881	0.00849068	0.137255	309.5	357.5	217	294.667
169199	hsa-miR-4518	5.18516	0.0146968	0.155501	251	316	290	285.667
146029	hsa-miR-365b-5p	5.17876	0.0178171	0.163007	51	56.5	34.5	47.3333
168605	hsa-miR-4653-3p	5.09892	0.0038193	0.113194	834	1169.5	947.5	983.667
168878	hsa-miR-5100	5.09242	0.0290819	0.190976	1210.5	2076.5	992	1426.33
17882	hsa-miR-20b-3p	5.08071	0.0314933	0.190976	132	161	71	121.333
148065	hsa-miR-3689b-3p/hsa-miR-3689c	5.05948	0.0161351	0.158942	156	237.5	152.5	182
46918	hsa-miR-375	5.05305	0.0131398	0.149492	93	114	95	100.667
46880	hsa-miR-1183	5.01553	0.00394093	0.113194	96	94.5	67.5	86
42570	hsa-miR-194-3p	5.01213	0.0390118	0.208777	90.5	121	74	95.1667
169247	hsa-miR-4477a	4.97062	0.0209581	0.173782	129.5	215.5	156	167
17328	ebv-miR-BART8-3p	4.91175	0.0128966	0.149492	1008	1620	1406	1344.67
6880	hsa-miR-297	4.84287	0.0101513	0.14199	152	178	176.5	168.833
42832	hsa-miR-638	4.81616	0.0118784	0.145767	658.5	939	872	823.167
169126	hsa-miR-4486	4.79275	0.0485846	0.235794	228	317.5	389.5	311.667
11140	hsa-miR-508-3p	4.78741	0.0247631	0.183856	38.5	62.5	30	43.6667
168934	hsa-miR-4999-5p	4.71907	0.0276976	0.187056	166.5	360	283.5	270
42638	hsa-miR-23a-5p	4.70534	0.00656367	0.122712	1165.5	1394	1272.5	1277.33
169258	hsa-miR-5692c	4.67649	0.0150001	0.155799	511	357.5	314.5	394.333
169155	hsa-miR-4480	4.67308	0.0312704	0.190976	2049	2260.5	1484.5	1931.33
17578	kshv-miR-K12-5-3p	4.65854	0.0299011	0.190976	499.5	744.5	352	532
146044	hsa-miR-2115-5p	4.63066	0.0156843	0.156117	64.5	88.5	68.5	73.8333
168725	hsa-miR-4700-5p	4.61967	0.0397741	0.209081	3256	2358.5	1937	2517.17
147712	hsv1-miR-H1-5p	4.61373	0.0153716	0.156008	1470.5	1697.5	1256.5	1474.83
168967	hsa-miR-4476	4.59697	0.011361	0.142013	234.5	141.5	189	188.333
17958	hsa-miR-576-3p	4.59696	0.00643957	0.122712	840.5	1180.5	749.5	923.5
147803	hsv2-miR-H10	4.55369	0.0392831	0.208803	399.5	241.5	270.5	303.833
168611	hsa-miR-4753-3p	4.5404	0.0340186	0.196105	34.5	70.5	40.5	48.5
29852	hsa-miR-9-3p	4.50788	0.0278956	0.18709	179.5	140.5	101.5	140.5
147603	hsa-miR-4300	4.48956	0.0166845	0.160658	376	686	668	576.667
169016	hsa-miR-4743-5p	4.47139	0.0124935	0.149492	46.5	32.5	29.5	36.1667
147798	hsa-miR-3141	4.47032	0.0313568	0.190976	80	115	61	85.3333
169329	hsa-miR-370-3p	4.45294	0.0271812	0.186527	109	144	146	133
148206	hsa-miR-3664-5p	4.42919	0.0141562	0.152944	123	184.5	125.5	144.333
169182	hsa-miR-4728-3p	4.41435	0.00825275	0.135967	30.5	29	34	31.1667
169216	hsa-miR-4701-3p	4.32361	0.0110529	0.14199	47.5	59.5	40	49
168994	hsa-miR-3591-5p	4.30756	0.0156008	0.156008	762	1376	1043	1060.33
168727	hsa-miR-4426	4.30601	0.0176738	0.162387	1336	1537.5	1491.5	1455
169238	hsa-miR-4654	4.3033	0.00174764	0.113194	138	160	116.5	138.167
168899	hsa-miR-1285-5p	4.29777	0.00302142	0.113194	64.5	70.5	68	67.6667
146131	hsa-miR-2117	4.27307	0.0245466	0.183856	11077.5	11258.5	12633	11656.3
42791	hsa-miR-548b-5p	4.26983	0.0285161	0.190345	461.5	731	425.5	539.333
147662	hsv2-miR-H6-5p	4.26937	0.0390365	0.208777	56	26	32	38
42874	hsa-miR-16-2-3p	4.2455	0.0264444	0.186411	54.5	82.5	67	68
147887	hsa-miR-3147	4.23876	0.0478316	0.233701	28.5	45	27	33.5
42504	hsa-miR-593-3p	4.22193	0.0346618	0.19646	110.5	228.5	191.5	176.833
168893	hsa-miR-4505	4.01355	0.043143	0.219805	67.5	108.5	109	95
169053	hsa-miR-130b-5p	3.98141	0.027933	0.18709	22.5	35	18	25.1667
169259	hsa-miR-4773	3.98033	0.0304807	0.190976	255.5	324.5	146.5	242.167
148639	hsa-miR-4298	3.93979	0.0135946	0.151616	270.5	386.5	343	333.333
169043	hsa-miR-4462	3.90799	0.0479359	0.233701	302.5	516.5	324.5	381.167
17810	hsa-miR-29b-1-5p	3.88584	0.0080636	0.135443	354.5	540.5	365	420
169218	hsa-miR-5189-5p	3.88507	0.00639356	0.122712	581	629.5	516	575.5
27537	ebv-miR-BART13-3p	3.86771	0.00122589	0.113194	202	214.5	246.5	221
169220	hsa-miR-4697-3p	3.85886	0.00669008	0.122937	64	70	86	73.3333
147799	hsa-miR-3156-5p	3.84167	0.0347125	0.19646	131	172	117.5	140.167
169239	hsa-miR-4732-5p	3.74708	0.021893	0.174842	1110.5	982.5	621.5	904.833
169243	hsa-miR-3682-5p	3.67453	0.0109497	0.14199	95.5	120	79	98.1667
147544	hsa-miR-4314	3.63782	0.0402378	0.210489	85.5	132	63.5	93.6667
168818	hsa-miR-4774-5p	3.63195	0.0297568	0.190976	65	76.5	37	59.5
169399	hsa-miR-4750-5p	3.57024	0.0495836	0.237826	258.5	416.5	297.5	324.167
147871	hsa-miR-3180-5p	3.55384	0.0170873	0.160981	72.5	69.5	76.5	72.8333
42828	hsa-miR-769-3p	3.48351	0.0453125	0.228122	44.5	46	33	41.1667
168590	hsa-miR-4520-5p	3.4498	0.0491389	0.237826	146.5	235	117	166.167
147186	hsa-miR-200b-3p	3.43084	0.0214846	0.174842	217	335.5	271.5	274.667
169353	hsa-miR-5582-3p	3.38569	0.0018714	0.113194	59.5	63	55	59.1667
147846	hsa-miR-4313	3.31907	0.0275372	0.186766	49	45.5	38.5	44.3333
168793	hsa-miR-4483	3.30935	0.0273897	0.186527	672.5	1191.5	802.5	888.833
42654	hsa-miR-483-5p	3.23235	0.00568713	0.122378	885	838.5	1166	963.167
169128	hsa-miR-4510	3.21818	0.0250966	0.183856	547.5	842	639	676.167
168792	hsa-miR-4434	3.11713	0.0498881	0.237826	112	144.5	73	109.833
147919	kshv-miR-K12-12-3p	3.07358	0.0215009	0.174842	680	939.5	728	782.5
169049	hsa-miR-3162-3p	3.04532	0.0224742	0.177646	30.5	47.5	27	35
169120	hsa-miR-4787-3p	2.93313	0.0472519	0.232475	61	57.5	73	63.8333
42808	hsa-miR-874-3p	2.92238	0.0163378	0.158942	65.5	95.5	68.5	76.5
169393	hsa-miR-4747-5p	2.88539	0.0091424	0.139405	609.5	738	977	774.833
168594	hsa-miR-3150b-5p	2.8714	0.0359542	0.199231	46	42	60	49.3333
42613	ebv-miR-BART19-5p	2.73395	0.0201898	0.172747	32	26.5	33.5	30.6667
17953	hsa-miR-183-3p	2.7286	0.0317599	0.191271	219	223.5	226.5	223
168745	hsa-miR-4667-3p	2.72788	0.0128743	0.149492	122.5	119.5	160.5	134.167
169154	hsa-miR-4803	2.72516	0.0396383	0.208879	203	310.5	282.5	265.333
42782	hcmv-miR-UL148D	2.70169	0.0105007	0.14199	30.5	20.5	29	26.6667
169188	hsa-miR-4443	2.66751	0.0132109	0.149492	116.5	152.5	186	151.667
169323	hsa-miR-4723-3p	2.66689	0.0246823	0.183856	56	44	70	56.6667
169326	hsa-miR-451b	2.63027	0.00754173	0.131827	376.5	498.5	351	408.667
169018	hsa-miR-4640-5p	2.62025	0.0299912	0.190976	76.5	56.5	48	60.3333
168648	hsa-miR-4687-5p	2.61325	0.0109169	0.14199	43	36.5	26.5	35.3333
146072	hsa-miR-1469	2.52151	0.0136391	0.151616	193.5	275.5	246.5	238.5
17863	hsa-miR-934	2.5062	0.0195671	0.171752	470	635	526	543.667
42749	hsa-miR-659-3p	2.4238	0.029342	0.190976	1514.5	2009	2265.5	1929.67
147952	hsa-miR-3171	2.381	0.0252268	0.183856	847.5	822.5	555	741.667
17561	ebv-miR-BART6-3p	2.29131	0.0210156	0.173782	178.5	213.5	221	204.333
148688	hsa-miR-765	2.22545	0.0405766	0.211747	61.5	86.5	48	65.3333
147840	hsv2-miR-H9-3p	2.22184	0.0231202	0.178808	55.5	70	93	72.8333
169103	hsa-miR-4652-3p	2.1679	0.028596	0.190345	38.5	33.5	47	39.6667
145753	hsa-miR-484	2.10891	0.035028	0.196736	71.5	64	77	70.8333
46732	hsa-miR-1264	2.07951	0.0461123	0.230448	136.5	200.5	193	176.667
145826	hsa-miR-18b-3p	2.06483	0.00520009	0.117686	113	122.5	104.5	113.333
169123	hsa-miR-3184-3p	2.03715	0.00953028	0.140594	78	89	74	80.3333
42773	ebv-miR-BART17-3p	2.03664	0.0454122	0.228122	38.5	35.5	48.5	40.8333
146090	hsv1-miR-H7-3p	1.99861	0.0357275	0.199231	72.5	65	92.5	76.6667
169177	hsa-miR-4664-3p	1.97593	0.0417187	0.21407	48.5	46.5	66.5	53.8333
169167	hsa-miR-4451	1.92764	0.0295244	0.190976	103.5	125.5	94.5	107.833
147600	hsa-miR-4292	1.87181	0.0358934	0.199231	165	139	181.5	161.833
169306	hsa-miR-4758-5p	1.83894	0.0273928	0.186527	141	126	143	136.667
168668	hsa-miR-4732-3p	1.66594	0.0218884	0.174842	146	153.5	137	145.5

## Sheet: 上调+均值
	fold change≥10且Mean≥3000							2000-3000			1000-2000
			Fold change	P-value	FDR	ForeGround-BackGround
	ID	Name	DN vs NG	DN vs NG	DN vs NG	DN-1-WJC	DN-3-ZYC	DN-4-WXX	Mean of DN group	相关文章
	17668	hsa-miR-552-3p	11.7041	0.00991013	0.14199	2908.5	4642.5	2567	3372.67	0
√	168918	hsa-miR-4491	28.6025	0.00252721	0.113194	2053.5	3359	2813.5	2742	1 心血管疾病相关
	147921	hsa-miR-3131	31.1699	0.0116489	0.14477	2001	3158	2454.5	2537.83	2 肝癌 胃癌
√	168572	hsa-miR-4507	13.0195	0.0257315	0.185576	1557	2796.5	2643	2332.17	0
	169170	hsa-miR-4472	11.0489	0.0309866	0.190976	820	1952.5	2399	1723.83	0
	168989	hsa-miR-4447	14.1783	0.00443309	0.114404	1211	2051.5	1893	1718.5	0
	146169	mcv-miR-M1-3p	12.1621	0.00191984	0.113194	1245.5	1733.5	1372	1450.33	3
√	168672	hsa-miR-1587	11.5007	0.011052	0.14199	1031.5	1903	1257.5	1397.33	3 多囊肾
√	168875	hsa-miR-5091	13.378	0.00165267	0.113194	1105	1647.5	1311	1354.5	0
	fold change5-10且Mean≥3000
√	168935	hsa-miR-4687-3p	9.18458	0.00227961	0.113194	10629	11523.5	14704	12285.5	1糖尿病心血管病变研究
√	42442	hsa-miR-498	9.67998	0.00322201	0.113194	9773.5	12181	14221	12058.5	3鼻炎 视网膜母细胞瘤 胶质母细胞瘤
√	169082	hsa-miR-1275	8.99142	0.00386946	0.113194	5570	6160	8162.5	6630.83	8 肺癌相关 并有做机制研究
	168857	hsa-miR-2392	6.42239	0.0106993	0.14199	5050	4460	3261	4257	0
	42793	hsa-miRPlus-A1072	6.93856	0.00392358	0.113194	3098.5	3389.5	4658	3715.33	0
√	21702	hsa-miR-219a-1-3p	7.08342	0.021731	0.174842	3974	4757.5	2357	3696.17	1 乳腺癌纤维化相关
	17492	sv40-miR-S1-5p	7.63944	0.00711525	0.127482	2385.5	3052.5	3624.5	3020.83
	17567	kshv-miR-K12-1-5p	7.13803	0.00420789	0.114404	2411	2889.5	1784	2361.5
	147523	hsa-miR-4263	8.45356	0.00147277	0.113194	1950	1835	1706	1830.33	0
	169010	hsa-miR-2681-3p	7.92969	0.00204814	0.113194	1533.5	1975.5	1872.5	1793.83	0
	146180	hsa-miR-1909-3p	6.55783	0.00382102	0.113194	1581	1650	1538	1589.67	0
	148228	hsa-miR-3656	8.76414	0.00663956	0.122937	1306	1995.5	1451	1584.17	0
√	169322	hsa-miR-4534	6.86293	0.00167464	0.113194	1409	1605.5	1544.5	1519.67	1 2型糖尿病血miR差异分析中提到
√	168598	hsa-miR-5007-3p	5.822	0.00892039	0.139048	1720	1727	1093	1513.33	0
	168878	hsa-miR-5100	5.09242	0.0290819	0.190976	1210.5	2076.5	992	1426.33	3 肺癌相关
√	168802	hsa-miR-4516	6.09131	0.0295893	0.190976	791.5	1503.5	1815	1370	5 高血压肾病研究过、其他相关机制也有
√	11151	hsa-miR-516b-5p	5.1923	0.0088332	0.139048	1424	1532	932.5	1296.17	1 骨髓干细胞表达谱
	169272	hsa-miR-4419b	8.0617	0.0176684	0.162387	622	1161.5	1290	1024.5	0
√	146131	hsa-miR-2117	4.27307	0.0245466	0.183856	11077.5	11258.5	12633	11656.3	1 流感病毒MiR表达谱
√	168569	hsa-miR-5088-5p	5.41232	0.00600062	0.122378	901	977	867	915	0
	169155	hsa-miR-4480	4.67308	0.0312704	0.190976	2049	2260.5	1484.5	1931.33	1 黄褐斑
	168725	hsa-miR-4700-5p	4.61967	0.0397741	0.209081	3256	2358.5	1937	2517.17	0
	168994	hsa-miR-3591-5p	4.30756	0.0156008	0.156008	762	1376	1043	1060.33	0
	168727	hsa-miR-4426	4.30601	0.0176738	0.162387	1336	1537.5	1491.5	1455	0

## Sheet: down
		Fold change		P-value	FDR	ForeGround-BackGround
ID	Name	DN vs NG	下调倍数	DN vs NG	DN vs NG	NG-1-FSQ	NG-2-YSG	NG-3-ZJW	Mean of NG group
168619	hsa-miR-1260b	0.00686646	145.636	0.0194457	0.171752	-3.5	299	386.5	227.333
148453	hsa-miR-3074-5p	0.0435802	22.9462	0.00262399	0.113194	-8	101.5	75	56.1667
145956	hsa-miRPlus-A1083	0.0721435	13.8613	1.12995e-06	0.00242938	175.5	0	166.5	114
42734	hsa-miR-2110	0.0744456	13.4326	0.00233763	0.113194	-5.5	56.5	70	40.3333
145705	hsa-miR-431-5p	0.0862947	11.5882	0.0293041	0.190976	138.5	146.5	293.5	192.833
17482	hsa-miR-411-5p	0.113281	8.82757	0.0416176	0.214062	44.5	22	-11	18.5
168980	hsa-miR-4324	0.119829	8.34521	0.000883566	0.113194	-3	77	80.5	51.5
11020	hsa-miR-22-3p	0.124205	8.0512	0.0307685	0.190976	1126	1411.5	485.5	1007.67
147905	hsa-miR-3139	0.133607	7.48465	0.0344239	0.19646	30.5	-5.5	40.5	21.8333
147891	hsa-miR-3175	0.145145	6.88966	0.0419401	0.214694	1090.5	1768.5	605.5	1154.83	4 癌症相关
42738	hsa-miR-340-3p	0.223156	4.48117	0.0110951	0.14199	56	101	77.5	78.1667
147872	hsv2-miR-H13	0.250817	3.98698	0.0251775	0.183856	77	57	-2.5	43.8333
147915	hsa-miR-3174	0.383226	2.60943	0.0251004	0.183856	455.5	808	633.5	632.333	0
169130	hsa-miR-4764-3p	0.537042	1.86205	0.0457255	0.22916	444.5	284	270	332.833	0

## Sheet: Fold change
hsa-miR-4491	28.6025
hsa-miR-134-5p	24.7529
hsa-miR-4638-5p	22.1413
hsa-miR-129-5p	21.7147
hsa-miR-544b	20.3253
hsa-miR-195-3p	19.9256
hsa-miR-3064-5p	19.0254
hsa-miR-3687	18.5621
hsa-miR-29b-2-5p	16.6483
hsa-miR-1323	15.4097
hsa-miR-1322	14.6071
hsa-miR-4447	14.1783
hcmv-miR-UL36-5p	13.9528
hsa-miR-3144-3p	13.8234
hsa-miR-5091	13.378
hsa-miR-1228-5p	13.2106
hsa-miR-4507	13.0195
mcv-miR-M1-3p	12.1621
hsa-miR-3940-5p	12.0066
hsa-miR-552-3p	11.7041
hsa-miR-4529-3p	11.6335
hsa-miR-1587	11.5007
hsa-miR-518a-3p	11.4734
hsa-miR-4717-3p	11.2084
hsa-miR-4472	11.0489
hsa-miR-3120-5p	10.7509
hsa-miR-3929	10.7466
hsa-miR-4688	10.6516
hsa-miR-4661-5p	10.5313
hsa-miR-5680	10.2546
hsa-miR-2682-3p	10.0317
hsa-miR-610	9.88182
hsa-miR-498	9.67998
hsa-miR-4687-3p	9.18458
hsa-miR-1275	8.99142
hsa-miR-4795-5p	8.83113
hsa-miR-3656	8.76414
hsa-miR-4741	8.72126
hsa-miR-766-5p	8.71344
hsa-miR-4263	8.45356
hsa-miR-4297	8.35045
hsa-miR-4516	6.09131
hsa-miR-145-3p	8.20702
hsa-miR-760	8.11002
ebv-miR-BART4-5p	8.06675
hsa-miR-4419b	8.0617
hsa-miR-4800-5p	8.01986
hsa-miR-500a-5p	7.98284
hsa-miR-1538	7.95492
hsa-miR-2681-3p	7.92969
hsa-miR-626	7.84825
hsa-miR-3148	7.82492
hsa-miR-371b-5p	7.79483
hsv2-miR-H20	7.66917
sv40-miR-S1-5p	7.63944
hsa-miR-4280	7.52478
hsa-miR-4502	7.41694
hsv1-miR-H18	7.4153
hsa-miR-187-3p	7.27118
kshv-miR-K12-1-5p	7.13803
hsa-miR-219a-1-3p	7.08342
hsa-miR-660-3p	7.0659
hsa-miR-2115-3p	7.04495
hsa-miR-4754	6.9896
hsa-miR-4315	6.96029
hsa-miR-635	6.94708
hsa-miR-382-3p	6.94557
hsa-miRPlus-A1072	6.93856
hsa-miR-299-3p	6.91433
hsa-miR-4534	6.86293
hsa-miR-584-5p	6.70198
hsa-miR-4273	6.6897
hsa-miR-3924	6.67719
hsa-miR-1909-3p	6.55783
hsv1-miR-H17	6.552
hsa-miR-383-5p	6.4934
hsa-miR-3124-5p	6.46702
hsa-miR-4326	6.44007
hsa-miR-2392	6.42239
hsa-let-7f-1-3p	6.38786
hsa-miR-302a-3p	6.34885
hsa-miR-3681-5p	6.32342
hsa-miR-371a-5p	6.30568
hsa-miR-5699-3p	6.24021
hsa-miR-5580-5p	6.17305
hsa-miR-4516	6.09131
hsa-miR-551b-5p	6.0134
hsa-miR-632	5.98816
hsa-miR-4645-5p	5.91366
hsa-miR-3652	5.90533
hsa-miR-5007-3p	5.822
hsa-miR-136-5p	5.81038
hsa-miR-4686	5.80907
hsa-miR-374b-3p	5.66594
hsa-miR-3689a-5p/hsa-miR-3689b-5p/hsa-miR-3689e	5.57545
hsa-miR-5187-5p	5.54167
hsa-miR-149-3p	5.52085
hsa-miR-5088-5p	5.41232
hsa-miR-634	5.369
hsa-miR-661	5.34025
hsa-miR-2355-3p	5.24337
hsa-miR-622	5.21889
hsa-miR-4694-3p	5.21173
hsa-miR-516b-5p	5.1923
hsa-miR-490-3p	5.18881
hsa-miR-4518	5.18516
hsa-miR-365b-5p	5.17876
hsa-miR-4653-3p	5.09892
hsa-miR-5100	5.09242
hsa-miR-20b-3p	5.08071
hsa-miR-3689b-3p/hsa-miR-3689c	5.05948
hsa-miR-375	5.05305
hsa-miR-1183	5.01553
hsa-miR-194-3p	5.01213
hsa-miR-4477a	4.97062
ebv-miR-BART8-3p	4.91175
hsa-miR-297	4.84287
hsa-miR-638	4.81616
hsa-miR-4486	4.79275
hsa-miR-508-3p	4.78741
hsa-miR-4999-5p	4.71907
hsa-miR-23a-5p	4.70534
hsa-miR-5692c	4.67649
hsa-miR-4480	4.67308
kshv-miR-K12-5-3p	4.65854
hsa-miR-2115-5p	4.63066
hsa-miR-4700-5p	4.61967
hsv1-miR-H1-5p	4.61373
hsa-miR-4476	4.59697
hsa-miR-576-3p	4.59696
hsv2-miR-H10	4.55369
hsa-miR-4753-3p	4.5404
hsa-miR-9-3p	4.50788
hsa-miR-4300	4.48956
hsa-miR-4743-5p	4.47139
hsa-miR-3141	4.47032
hsa-miR-370-3p	4.45294
hsa-miR-3664-5p	4.42919
hsa-miR-4728-3p	4.41435
hsa-miR-4701-3p	4.32361
hsa-miR-3591-5p	4.30756
hsa-miR-4426	4.30601
hsa-miR-4654	4.3033
hsa-miR-1285-5p	4.29777
hsa-miR-2117	4.27307
hsa-miR-548b-5p	4.26983
hsv2-miR-H6-5p	4.26937
hsa-miR-16-2-3p	4.2455
hsa-miR-3147	4.23876
hsa-miR-593-3p	4.22193
hsa-miR-4505	4.01355
hsa-miR-130b-5p	3.98141
hsa-miR-4773	3.98033
hsa-miR-4298	3.93979
hsa-miR-4462	3.90799
hsa-miR-29b-1-5p	3.88584
hsa-miR-5189-5p	3.88507
ebv-miR-BART13-3p	3.86771
hsa-miR-4697-3p	3.85886
hsa-miR-3156-5p	3.84167
hsa-miR-4732-5p	3.74708
hsa-miR-3682-5p	3.67453
hsa-miR-4314	3.63782
hsa-miR-4774-5p	3.63195
hsa-miR-4750-5p	3.57024
hsa-miR-3180-5p	3.55384
hsa-miR-769-3p	3.48351
hsa-miR-4520-5p	3.4498
hsa-miR-200b-3p	3.43084
hsa-miR-5582-3p	3.38569
hsa-miR-4313	3.31907
hsa-miR-4483	3.30935
hsa-miR-483-5p	3.23235
hsa-miR-4510	3.21818
hsa-miR-4434	3.11713
kshv-miR-K12-12-3p	3.07358
hsa-miR-3162-3p	3.04532
hsa-miR-4787-3p	2.93313
hsa-miR-874-3p	2.92238
hsa-miR-4747-5p	2.88539
hsa-miR-3150b-5p	2.8714
ebv-miR-BART19-5p	2.73395
hsa-miR-183-3p	2.7286
hsa-miR-4667-3p	2.72788
hsa-miR-4803	2.72516
hcmv-miR-UL148D	2.70169
hsa-miR-4443	2.66751
hsa-miR-4723-3p	2.66689
hsa-miR-451b	2.63027
hsa-miR-4640-5p	2.62025
hsa-miR-4687-5p	2.61325
hsa-miR-1469	2.52151
hsa-miR-934	2.5062
hsa-miR-659-3p	2.4238
hsa-miR-3171	2.381
ebv-miR-BART6-3p	2.29131
hsa-miR-765	2.22545
hsv2-miR-H9-3p	2.22184
hsa-miR-4652-3p	2.1679
hsa-miR-484	2.10891
hsa-miR-1264	2.07951
hsa-miR-18b-3p	2.06483
hsa-miR-3184-3p	2.03715
ebv-miR-BART17-3p	2.03664
hsv1-miR-H7-3p	1.99861
hsa-miR-4664-3p	1.97593
hsa-miR-4451	1.92764
hsa-miR-4292	1.87181
hsa-miR-4758-5p	1.83894
hsa-miR-4732-3p	1.66594

## Sheet: expression
hsa-miR-4687-3p	12285.5
hsa-miR-498	12058.5
hsa-miR-2117	11656.3
hsa-miR-1275	6630.83
hsa-miR-219a-1-3p	3696.17
hsa-miR-4491	2742
hsa-miR-4700-5p	2517.17
hsa-miR-4507	2332.17
hsa-miR-4480	1931.33
hsa-miR-4534	1519.67
hsa-miR-5007-3p	1513.33
hsv1-miR-H1-5p	1474.83
hsa-miR-4426	1455
mcv-miR-M1-3p	1450.33
hsa-miR-5100	1426.33
hsa-miR-1587	1397.33
hsa-miR-4516	1370
hsa-miR-4516	1370
hsa-miR-5091	1354.5
ebv-miR-BART8-3p	1344.67
hsa-miR-516b-5p	1296.17
hsa-miR-23a-5p	1277.33
hsa-miR-3591-5p	1060.33
hsa-miR-4419b	1024.5
hsa-miR-4653-3p	983.667
hsa-miR-483-5p	963.167
hsa-miR-4795-5p	961.833
hsa-miR-576-3p	923.5
hsa-miR-5088-5p	915
hsa-miR-4732-5p	904.833
hsa-miR-4483	888.833
hsa-miR-371a-5p	876.833
hsa-miR-638	823.167
hsa-miR-3940-5p	798.167
kshv-miR-K12-12-3p	782.5
hsa-miR-4747-5p	774.833
hsa-miR-4800-5p	741.833
hsa-miR-3171	741.667
hsa-miR-634	710.5
hsa-miR-302a-3p	683.167
hsa-miR-4510	676.167
hsa-miR-149-3p	615
hsa-miR-3148	612.833
hsa-miR-544b	585.5
hsa-miR-382-3p	579.167
hsa-miR-4300	576.667
hsa-miR-5189-5p	575.5
hsa-miR-760	551.167
hsa-miR-934	543.667
hsa-miR-4717-3p	542.167
hsa-miR-548b-5p	539.333
kshv-miR-K12-5-3p	532
hsa-miR-584-5p	531.5
hsa-miR-1538	520.167
hsa-miR-622	503.167
hsa-miR-3652	492
hsa-miR-4686	462.833
hsa-miR-3529-5p	453.5
hsa-miR-660-3p	442.5
hsa-miR-4273	434.667
hsa-miR-4741	424
hsa-miR-29b-1-5p	420
hsa-miR-451b	408.667
hsa-miR-5580-5p	407
ebv-miR-BART4-5p	401.5
hsa-miR-5692c	394.333
hsa-miR-4462	381.167
hsa-miR-134-5p	354.833
hsa-miR-4688	349.5
hsa-miR-635	344.667
hsa-miR-4502	344.333
hsa-miR-2115-3p	334.333
hsa-miR-4298	333.333
hsa-miR-371b-5p	328.667
hsa-miR-766-5p	325.667
hsa-miR-4750-5p	324.167
hsa-miR-4486	311.667
hsa-miR-195-3p	309.167
hsa-miR-3120-5p	303.833
hsv2-miR-H10	303.833
hsa-miR-3144-3p	303
hsa-miR-490-3p	294.667
hsa-miR-1228-5p	291
hsa-miR-4518	285.667
hsa-miR-200b-3p	274.667
hsa-miR-4999-5p	270
hsa-miR-518a-3p	268.167
hsa-miR-3924	267.5
hsa-miR-4803	265.333
hsa-miR-500a-5p	258.5
hsa-miR-5699-3p	247.667
hsa-miR-299-3p	243.333
hsa-miR-4773	242.167
hsa-miR-1469	238.5
hsv2-miR-H20	232.5
hsa-miR-4297	228.833
hsa-miR-5187-5p	228.333
hsa-miR-4645-5p	226.333
hsa-miR-183-3p	223
ebv-miR-BART13-3p	221
hsa-miR-5680	218.5
hsa-miR-383-5p	214.667
ebv-miR-BART6-3p	204.333
hsa-miR-4476	188.333
hsa-miR-3929	187.333
hsa-miR-145-3p	186.667
hsa-miR-374b-3p	185.5
hsa-miR-4694-3p	184.833
hsa-miR-3689b-3p/hsa-miR-3689c	182
hsa-miR-3689a-5p/hsa-miR-3689b-5p/hsa-miR-3689e	179.333
hsa-miR-593-3p	176.833
hsa-miR-1264	176.667
hsa-miR-297	168.833
hsa-miR-4477a	167
hsa-miR-4520-5p	166.167
hsa-miR-4292	161.833
hsa-miR-4529-3p	156.833
hsa-miR-4443	151.667
hsa-miR-187-3p	147.167
hsa-miR-4732-3p	145.5
hsa-miR-3664-5p	144.333
hsa-miR-9-3p	140.5
hsa-miR-3156-5p	140.167
hsa-miR-2355-3p	138.833
hsa-miR-4654	138.167
hsa-miR-4758-5p	136.667
hcmv-miR-UL36-5p	136
hsa-miR-4667-3p	134.167
hsa-miR-370-3p	133
hsa-miR-3064-5p	123.667
hsa-miR-20b-3p	121.333
hsa-miR-18b-3p	113.333
hsa-miR-4434	109.833
hsa-miR-4451	107.833
hsa-miR-136-5p	104.667
hsa-miR-2682-3p	104.167
hsa-miR-375	100.667
hsa-miR-3687	100.167
hsa-miR-626	98.3333
hsa-miR-3682-5p	98.1667
hsa-miR-551b-5p	95.8333
hsa-miR-194-3p	95.1667
hsa-miR-4505	95
hsa-miR-632	94.6667
hsa-miR-3124-5p	93.8333
hsa-miR-4314	93.6667
hsv1-miR-H17	93.3333
hsa-miR-1322	91.3333
hsa-miR-1183	86
hsa-miR-661	85.8333
hsa-miR-3141	85.3333
hsa-miR-3681-5p	80.3333
hsa-miR-3184-3p	80.3333
hsa-miR-29b-2-5p	77.5
hsv1-miR-H7-3p	76.6667
hsa-miR-874-3p	76.5
hsa-miR-2115-5p	73.8333
hsa-miR-4661-5p	73.5
hsa-miR-4697-3p	73.3333
hsa-miR-3180-5p	72.8333
hsv2-miR-H9-3p	72.8333
hsa-miR-484	70.8333
hsa-miR-4754	68.6667
hsa-miR-16-2-3p	68
hsa-miR-1285-5p	67.6667
hsa-miR-765	65.3333
hsa-miR-4787-3p	63.8333
hsv1-miR-H18	62.1667
hsa-miR-4315	61.3333
hsa-miR-4640-5p	60.3333
hsa-miR-610	59.8333
hsa-miR-4774-5p	59.5
hsa-miR-5582-3p	59.1667
hsa-miR-129-5p	57.1667
hsa-miR-4723-3p	56.6667
hsa-miR-4664-3p	53.8333
hsa-miR-4280	49.6667
hsa-miR-3150b-5p	49.3333
hsa-miR-4701-3p	49
hsa-miR-4753-3p	48.5
hsa-miR-365b-5p	47.3333
hsa-miR-4313	44.3333
hsa-miR-508-3p	43.6667
hsa-miR-769-3p	41.1667
ebv-miR-BART17-3p	40.8333
hsa-miR-4652-3p	39.6667
hsv2-miR-H6-5p	38
hsa-miR-4326	37.6667
hsa-miR-4743-5p	36.1667
hsa-miR-4687-5p	35.3333
hsa-miR-3162-3p	35
hsa-miR-3147	33.5
hsa-miR-4728-3p	31.1667
ebv-miR-BART19-5p	30.6667
hsa-miR-1323	28.6667
hsa-let-7f-1-3p	28.3333
hcmv-miR-UL148D	26.6667
hsa-miR-130b-5p	25.1667
